# Supplementary material for: Non-invasive mapping of systemic neutrophil dynamics upon cardiovascular injury
Source: Nat Cardiovasc Res. 2023 Feb 6;2(2):126–43. doi: 10.1038/s44161-022-00210-w (PMC11357992; doi:10.1038/s44161-022-00210-w)
Supplement: Supplementary file 3 — Statistical source data. [file 44161_2022_210_MOESM3_ESM.xlsx]

## Sheet: Tabelle1
A)	raw data
		Femur	Femur	Tibia	Tibia	Sternum	Sternum	Brachium	Brachium	Antebrachium	Antebrachium
	MI	-	+	-	+	-	+	-	+	-	+
	#1	7052000	2513200	5253800	1110800	3929200	1305200	141000	12800	497600	3184600
	#2	8327600	6529800	3121400	1259400	2453200	3330000	633800	368400	82400	2866200
	#3	7521600	1932400	2765200	4153200	3374400	1140600	1878000	3516000	166600	1856200
	#4	10745000	837400	2036000	1379400	3019000	972800	3625600	319400	73000	62800
	#5	6023200	223400	2154800	584600	924800		699800		381600
	#6	9137000		587000		2166600		1694200		167400
	#7					2267600
	p values
		Femur -	Femur +	Tibia -	Tibia +	Sternum -	Sternum +	Brachium -	Brachium +	Antebrachium -	Antebrachium +
	Femur -		2.54732e-06	2.35575e-06	2.86987e-07	8.64705e-07	8.24564e-07	1.31558e-07	1.94976e-07	3.37342e-09	2.25059e-06
B)	raw data
		Pre	Post	Pre	Post
		mNPPFCs	mNPPFCs	ConPFCs	ConPFCs
	#1	555612	384270	339890	300554
	#2	765758	284234	359922	449777
	#3	385254	342343	310490	233043
	#4	440946	246818	293420	249767
	#5	378880	294364	272004	204823
	#6	354237	237217
	#7	356979	352300
	#8	487088
	#9	602276
	p values
		Post mNPPFCs	Pre ConPFCs	Post ConPFCs
	pre mNPPFCs	0.00993	0.03088	0.01007
C)	raw data
		Sham	ConPFCs	mNPPFCs	Nabs
	#1	79451	197118	325890	197118
	#2	78829	106028	570535	106028
	#3	92374	102987	698329	102987
	#4	48275	135927	580045	135927
	#5	58581	89506	224755	89506
	#6	66158	85284	325233	85284
	#7			312147
	#8			344837
	#9			567674
	#10			107303
	#11			326458
	#12			189700
	#13			404383
	#14			657147
	#15			718148
	p values
		Sham	ConPFCs	Nabs
	mNPPFCs	0.00504	0.001	0.001
