# Supplementary material for: Non-invasive mapping of systemic neutrophil dynamics upon cardiovascular injury
Source: Nat Cardiovasc Res. 2023 Feb 6;2(2):126–43. doi: 10.1038/s44161-022-00210-w (PMC11357992; doi:10.1038/s44161-022-00210-w)
Supplement: Supplementary file 4 — Statistical source data. [file 44161_2022_210_MOESM4_ESM.xlsx]

## Sheet: Tabelle1
A)	raw data
		infarct size	fluorine signal
	#1	56.6735	1143260
	#2	17.6711	189700
	#3	27.2208	404383
	#4	34.0788	657147
	#5	56.5327	1197310
	#6	44.577	718148
B)	raw data
	1h	3h	6h	24h	48h	72h
#1	153579	445129	643519	1143260	563325	589807
#2	401064	539772	466669	608392	546372	491276
#3	321134	408267	433563	841920	835937	1221090
#4	254881	394516	788134	1092840	937854	1312800
#5	314977	617533	582621	1200290	656413	804983
#6	322449			913025
