# Supplementary material for: Non-invasive mapping of systemic neutrophil dynamics upon cardiovascular injury
Source: Nat Cardiovasc Res. 2023 Feb 6;2(2):126–43. doi: 10.1038/s44161-022-00210-w (PMC11357992; doi:10.1038/s44161-022-00210-w)
Supplement: Supplementary file 5 — Statistical source data. [file 44161_2022_210_MOESM5_ESM.xlsx]

## Sheet: Tabelle1
B)	raw data
	ConPFCs	mNPPFCs
	3.1	22.6
	5.4	18.9
	3.4	12.8
	p values
		mNPPFCs
	ConPFCs	0.00867
D)	raw data
	neutrophils	macrophages	T cells
	57.051	5.556	10.553
	50.175	7.286	12.539
	50.835	6.832	8.554
	52.726	5.883	9.393
	32.178	5.814	16.653
	31.114	12.123	6.653
	30.517	3.562	6.819
	44.983	12.733	9.624
	48.184	4.172
	53.744	8.459
	53.28	13.81
	60.117	14.86
	42.597	12.202
	38.232	16.611
	33.903	9.644
	32.615	7.296
	68.523	17.853
	57.642	17.642
	57.642	11.21
	61.194	7.994
	47.392	14.609
	51.325	9.498
	28.329	7.541
	47.982	23.208
	37.24	22.315
	49.082	14.433
	39.042	16.316
	61.756	12.95
	44.489	10.232
	44.56	8.774
	46.41	16.876
	46.045	19.321
	53.697
	53.394
	43.297
	49.163
	47.175
	35.295
	37.577
	45.119
	47.761
	32.933
	58.044
	37.118
	39.538
	55.14
	42.122
	56.976
	p values
		macrophages	T cells
	neutrophils	0	0
E)	raw data
	neutrophils	Ly6C monocytes	macrophages	lymphocytes
	4.23749	1.33107	0.76075	0.62696
	4.73884	0.94616	0.81175	0.73892
	3.79239	2.23723	1.15247	0.96731
	4.22778	1.47472	1.5028	0.87326
	3.32984	1.10642	0.5004	0.95387
	3.3151	1.0083	0.48919	1.02105
	p values
		Ly6C monocytes	macrophages	lymphocytes
	neutrophils	4.55287e-08	0	0
