# Supplementary material for: Non-invasive mapping of systemic neutrophil dynamics upon cardiovascular injury
Source: Nat Cardiovasc Res. 2023 Feb 6;2(2):126–43. doi: 10.1038/s44161-022-00210-w (PMC11357992; doi:10.1038/s44161-022-00210-w)
Supplement: Supplementary file 6 — Statistical source data. [file 44161_2022_210_MOESM6_ESM.xlsx]

## Sheet: Tabelle1
A)	raw data
	lymphocytes		monocytes		neutrophils						lymphocytes		monocytes		neutrophils
	ConPFCs	mNPPFCs	ConPFCs	mNPPFCs	ConPFCs	mNPPFCs					Con	mNP	Con	mNP	Con	mNP
#1	73.9	97.9	163	212	272	2972				#1	0.86	1.71	1.31	3.36	3.32	5.19
#2	65.8	103	165	348	216	1641				#2	0.35	0.88	2.84	5.06	2.54	2.65
#3	63.3	102	177	265	147	1658				#3	0.29	1.95	2.58	5.52	1.78	5.89
	p values
		lymphocytes		monocytes		neutrophils
		ConPFCs	mNPPFCs	ConPFCs	mNPPFCs	ConPFCs
	neutrophils + mNPPFCs	4.98231e-05	5.88673e-05	8.29279e-05	0.000145093	0.000103842
B)	raw data
		Con	mNP				Con	mNP
	#1	2130	6645			1	62.4	62.1
	#2	3155	9448			2.5	73.7	62
	#3	2835	8152			5	40.8	65
	#4	2492	6745			10	110	106
	#5	3823	9575
	#6	2937	5371
	p values
		mNP
	Con	6.55238e-05
