# Supplementary material for: Non-invasive mapping of systemic neutrophil dynamics upon cardiovascular injury
Source: Nat Cardiovasc Res. 2023 Feb 6;2(2):126–43. doi: 10.1038/s44161-022-00210-w (PMC11357992; doi:10.1038/s44161-022-00210-w)
Supplement: Supplementary file 7 — Statistical source data. [file 44161_2022_210_MOESM7_ESM.xlsx]

## Sheet: Tabelle1
A)	raw data
	Lymphocytes								Monocytes								Neutrophils
	hNPPFCs	0	5	10	20	40	80		hNPPFCs	0	5	10	20	40	80		hNPPFCs	0	5	10	20	40	80
	#1	14.8	61.8	59.5	74.1	125	149		#1	41.4	201	285	318	616	938		#1	91.8	412	748	845	1776	4842
	#2	22.7	118	69.5	101	107	177		#2	45.1	377	252	557	798	1088		#2	102	757	640	1083	1715	4864
	#3	17.1	54	60.1	84.5	139	157		#3	42.3	105	274	425	629	771		#3	91.2	343	646	947	1817	3616
	#4	13	169	167	185	206	227		#4	29.9	383	459	621	741	1126		#4	87.9	372	524	998	1887	4133
																	#5	78.2	264	379	516	1020	1550
	ConPFCs	0	5	10	20	40	80		ConPFCs	0	5	10	20	40	80		#6	76.6	228	304	407	690	1168
	#1	13.3	65.5	81.1	73.4	91.4	179		#1	37	202	495	350	515	886
	#2	15.3	70.3	75	105	98.5	168		#2	40.1	181	315	399	737	917			0	5	10	20	40	80
	#3	16.9	48.2	56.2	71.7	156	183		#3	39.4	87.5	306	271	629	746		#1	98.9	231	329	320	284	588
	#4	12.5		266	258	351	299		#4	28.8		492	617	759	1068		#2	98.3	251	308	344	366	389
																	#3	90.5	152	216	209	306	345
																	#4	86.2	145	348	492	549	662
	p values																#5	46.8	144	184	138	183	174
		40 min	80 min														#6	70.7	221	177	125	161	150
	neutrophiles	0.04435	8.71536e-09														#7	76.4		73.9	52.3	64.8	67
																	#8	84		142	108	161	226
																	#9	57.6		192	222	240	316
B)	raw data
		hNPPFCs	ConPFCs
	#1	298972	58968
	#2	139873	31762
	#3	77874	32764
	#4	302688	55925
	#5	215951	114287
	p values
		ConPFCs
	hNPPFCs	0.01289
C)	raw data
	4 °C	0	20	40	60		37 °C	0	20	40	60
	#1	25.4	29.5	22.7	23		#1	9.48	221	704	824
	#2	8.8	89.5	104	138		#2	16.3	425	649	1089
	#3	81.2	282	108	76.8		#3	36	609	1056	1409
	#4	81.3	344	270	132		#4	57.2	417	784	921
	#5	22.2	509	360	321		#5	49	899	709	1175
	#6	20	486	354	327		#6	35.5	904	712	1176
	#7	81.9	344	271	133		#7	57.1	417	782	919
	#8	81.2	282	109	77.3		#8	36.3	615	1066	1413
	#9	31	143	143	92		#9	36.3	803	1241	1953
	p values
		37 °C 20	37 °C 40	37 °C 60
	4 °C 20	0.01614
	4 °C 40		1.82918e-08
	4 °C 60			3.80257e-08
E)	raw data
	hNPPFCs	0	5	10	20	40	80		hNPPFCs + hNP	0	5	10	20	40	80
	#1	172	1027	2941	3050	4650	7490		#1	1377	1786	2045	2745	3429	3852
	#2	112	1927	2202	3542	2954	2947		#2	1402	1497	1945	2760	3407	3853
	#3	149	1410	1389	2119	5181	5006		#3	1260	1547	2019	2932	3408	3748
	#4	75.6	2217	3302	5427	6727	7864
	p values
		hNPPFCs + hNP 40	hNPPFCs + hNP 80
	hNPPFCs 40	0.000119354
	hNPPFCs 80		9.39009e-08
