# Supplementary material for: Non-invasive mapping of systemic neutrophil dynamics upon cardiovascular injury
Source: Nat Cardiovasc Res. 2023 Feb 6;2(2):126–43. doi: 10.1038/s44161-022-00210-w (PMC11357992; doi:10.1038/s44161-022-00210-w)
Supplement: Supplementary file 8 — Statistical source data. [file 44161_2022_210_MOESM8_ESM.xlsx]

## Sheet: Tabelle1
B)	raw data
		Ctrl	hNPPFCs
	#1	21.7	25.3
	#2	19	22
	#3	29.25	22.25
	#4	25	27.5
	#5	10.25	12.75
	#6	15	12.5
	#7	46	12
	#8	25	30
	#9	32.7	37.9
	#10	38	39
C)	raw data
	wo	1	3	6	24		ConPFCs	1	3	6	24		hNPPFCs	1	3	6	24
	#1	1446.01	1645.32	1426.01	1663.37		#1	1453.09	1692.89	1709.23	1797.54		#1	1725.82	1373.8	2382.05	1643.61
	#2	1436.98	1611.9	1950.5	1426.98		#2	2044.66	1665.81	1678.01	1685.33		#2	1480.41	1515.29	1474.31	1455.28
	#3			1318.13			#3		1233.01	1352.93			#3	1396.67	1254.87	1302.37
	wo	1	3	6	24		Con	1	3	6	24		hNP	1	3	6	24
	#1	1446.01	1645.32	1426.01	1663.37		#1	2123.46	1703.87	1656.05	1392.83		#1	1346.48	1693.13	2189.57	1635.07
	#2	1436.98	1611.9	1950.5	1426.98		#2	1845.84	1572.13	1583.11	1489.92		#2	1405.27	1344.28	1561.89	1573.11
	#3			1318.13			#3	1229.95	1439.23	1980.02	1762.17		#3	1368.45	1466.74	1421.13	1566.21
D)	raw data
	CD11b	Ctrl	hNPPFCs	LPS		CD63	Ctrl	hNPPFCs	LPS		CD66b	Ctrl	hNPPFCs	LPS
	#1	1	0.88372	0.84279		#1	1	1.10714	2.55556		#1	1	0.75136	1.65144
	#2	1	1.50602	1.33219		#2	1	1.0625	1.28302		#2	1	1.20697	1.53917
	#3	1	0.77802	1.51795		#3	1	1	0.90411		#3	1	1.03711	1.2381
	#4	1	0.73368	1.80833		#4	1	2.4375	1.38596		#4	1	0.85561	1.51907
	#5	1	1.01389	1.23867		#5	1	0.01754	1.46667		#5	1	0.82594	1.42309
	#6	1	1.08563	1.34211		#6	1	0.06667			#6	1	0.57329	1.40887
	#7	1	0.96796			#7	1				#7	1	1.04795
	#8	1	1.0307			#8	1				#8	1	1.19335
	p values
	CD11b	Ctrl	hNPPFCs								CD66b	Ctrl	hNPPFCs
	LPS	0.02186	0.02186								LPS	6.06437e-05	1.19074e-05
