# Supplementary material for: Non-invasive mapping of systemic neutrophil dynamics upon cardiovascular injury
Source: Nat Cardiovasc Res. 2023 Feb 6;2(2):126–43. doi: 10.1038/s44161-022-00210-w (PMC11357992; doi:10.1038/s44161-022-00210-w)
Supplement: Supplementary file 9 — Statistical source data. [file 44161_2022_210_MOESM9_ESM.xlsx]

## Sheet: Tabelle1
A)	raw data
	Ctrl - hNPPFCs	0	5	10	20	40	80		STEMI - hNPPFCs	0	5	10	20	40	80
	#1	91.8	412	748	845	1776	4842		#1	84.1	900	1087	1863	4060	8873
	#2	102	757	640	1083	1715	4864		#2	69.4	695	848	1358	3454	9192
	#3	91.2	343	646	947	1817	3616		#3	87.5	1208	1281	2508	4671	10800
	#4	87.9	372	524	998	1887	4133		#4	76.7	526	473	1597	2906	4865
	#5	78.2	264	379	516	1020	1550		#5	84.9	386	475	674	1130	3439
	#6	76.6	228	304	407	690	1168
	#7	68.6	107	199	275	379	618
	#8	64	365	310	332	483	580
	p values
		STEMI - hNPPFCs 80
	Ctrl - hNPPFCs 80	5.49877e-08
B)	raw data
		CTrl	STEMI
	#1	35.457	65.867
	#2	50.506	57.929
	#3	36.026	44.545
	#4	31.434	101.802
	#5	58.329	70.596
	#6	20.655
	p values
		STEMI
	CTrl	0.02102
C)	raw data
	Ctrl - mNPPFCs	0	5	10	20	40	80		LPS - mNPPFCs	0	5	10	20	40	80
	#1	101	4937	6459	5726	4266	4185		#1	44.3	9152	8890	8833	9532	9909
	#2	127	3696	4768	5727	3190	3223		#2	73.1	6261	7183	6561	8528	5492
	#3		2797	3030	3683	3194	1753		#3	65.2	5492	7159	8174	8805	13100
	#4	111	417	3334	2310	3820	4976		#4	88	12600	11800	14000	11500	11000
	#5	105	3040	2365	3743	4700	4323		#5	35.2	7922	8179	7447	9436	13900
									#6		4030	5086	5197	5119	9312
									#7		6362	7121	7312	8195
	p values
		Ctrl - mNPPFCs 5	Ctrl - mNPPFCs 40	Ctrl - mNPPFCs 80
	LPS - mNPPFCs 5	0.01918
	LPS - mNPPFCs 40		0.00574
	LPS - mNPPFCs 80			4.93312e-05
D)	raw data
		lymphocytes		monocytes		neutrophils
		Ctrl	LPS	Ctrl	LPS	Ctrl	LPS
	#1	51.1	38.8	176	150	400	3695
	#2	39.2	38.9	127	223	394	4794
	#3	30.6	26.2	129	453	676	6465
	#4	43.1		184		677
	#5	40.6		145		545
	p values
		neutrophils - ctrl	neutrophils - LPS
	lymphocytes ctrl	1.58844e-06	3.83724e-08
	lymphocytes LPS	9.08639e-06	7.28008e-08
	monocytes ctrl	4.0923e-05	3.7315e-08
	monocytes LPS	0.00826	8.45835e-08
	neutrophils - ctrl		7.25175e-08
