# Supplementary material for: Non-invasive mapping of systemic neutrophil dynamics upon cardiovascular injury
Source: Nat Cardiovasc Res. 2023 Feb 6;2(2):126–43. doi: 10.1038/s44161-022-00210-w (PMC11357992; doi:10.1038/s44161-022-00210-w)
Supplement: Supplementary file 10 — Statistical source data. [file 44161_2022_210_MOESM10_ESM.xlsx]

## Sheet: Tabelle1
A)	raw data
	mouse matrigel/LPS	Ctrl	BN	TN		mouse MI	Ctrl	BN	TN
	#1	1335	1577	2655		#1	727	1498	2063
	#2	740	3338	1533		#2	823	1322	1895
	#3	681	2981	4007		#3	1009	1136	2480
	#4	1039	2890	3152		#4	811	1401
	#5	989		4346		#5	659	1205
	#6	784		4090		#6	1316	1049
	#7	1022		2922		#7		1473
	p values					p values
		ctrl					ctrl	TN
	BN	0.00433				BN	0.01537	0.000274426
	TN	8.14034e-05				TN	6.51838e-06
	human MI Pericoronitis	Ctrl	BN	TN
	#1	1204	2180	14800
	#2	1530	2400	11200
	#3	1379	7805	7079
	#4	2832	2811	35900
	#5	1440	4156	34340
	#6	1878	5163	38200
	#7		4646
	#8		5036
	p values
		TN
	Ctrl	0.000364846
	BN	0.000651136
D)	raw data
		Ctrl	LPS
	#1	505497	1632050
	#2	895713	894870
	#3	688103	1335810
	#4	1241780	1304290
	#5	1033940	940933
E)	raw data
		Ctrl	LPS
	#1	5335.62	47748.8
	#2	16297.5	38144.5
	#3	4781.15	144568
	#4	12000.1	78101
	#5	6924.34	94661.3
	p values
		LPS
	Ctrl	0.0056
