# Supplementary material for: Non-invasive mapping of systemic neutrophil dynamics upon cardiovascular injury
Source: Nat Cardiovasc Res. 2023 Feb 6;2(2):126–43. doi: 10.1038/s44161-022-00210-w (PMC11357992; doi:10.1038/s44161-022-00210-w)
Supplement: Supplementary file 11 — Statistical source data. [file 44161_2022_210_MOESM11_ESM.xlsx]

## Sheet: Tabelle1
A)	raw data
	lymphocytes	0	5	10	20	40	80		monocytes	0	5	10	20	40	80		neutrophils	0	5	10	20	40	80
	#1	119	303	330	374	443	463		#1	115	658	1251	1210	1381	1865		#1	101	4937	6459	5726	4266	4185
	#2	156	377	321	399	450	545		#2	149	876	667	953	1695	1998		#2	127	3696	4768	5727	3190	3223
	#3	40.3	294	346	314	312	419		#3	82.5	694	812	1049	1188	1264		#3	111	2797	3030	3683	3194	1753
	#4	35.6	51	62.1	208	188	242		#4	104	399	809	910	913	1741		#4	105	417	3334	2310	3820	4976
	#5		41.5	73.3	182				#5		703	922	1147	1274			#5		3040	2365	3743	4700	4323
	p values
		neutrophils 5	neutrophils 10	neutrophils 20	neutrophils 40	neutrophils 80				neutrophils 5	neutrophils 10	neutrophils 20	neutrophils 40	neutrophils 80
	lymphocytes 5	5.45458e-05							monocytes 5	0.00163
	lymphocytes 10		4.59954e-08						monocytes 10		3.81452e-06
	lymphocytes 20			4.46489e-08					monocytes 20			1.93772e-06
	lymphocytes 40				8.67194e-07				monocytes 40				0.000296814
	lymphocytes 80					4.18296e-06			monocytes 80					0.03133
B)	raw data
	CD177 mAb	macrophages	classical	non classical	eosinophils	neutrophils			Basal mNPPFC Uptake	macrophages	classical	non classical	eosinophils	neutrophils			Stimulated mNPPFC Uptake	macrophages	classical	non classical	eosinophils	neutrophils
	#1	84	63	70	53	300			#1	945	1007	138	880	10186			#1	1176	968	277	391	17100
	#2	87	47	100	58	247			#2	874	804	192	341	7521			#2	1188	1199	303	367	16383
	#3	78	45	71	45	210			#3	865	1494	152	789	8652			#3	969	1888	242	596	15263
	#4	87	52	67	96	281			#4	808	1027	138	755	6287			#4	1223	792	252	415	14366
	#5	72	52	60	77	233			#5	877	800	172	384	6135			#5	1090	1168	281	376	16180
	#6	54	34	62	45	210			#6	873	1292	167	656	7209			#6	1085	1582	240	503	12939
		neutrophils								neutrophils								neutrophils
	macrophages	1.04155e-07							macrophages	1.11253e-07							macrophages	0
	classical	9.81226e-08							classical	1.09271e-07							classical	0
	non classical	6.61831e-07							non classical	4.83106e-09							non classical	0
	eosinophils	1.00404e-07							eosinophils	1.13383e-07							eosinophils	0
C)	raw data
		ConPFCs	mNPPFCs
	#1	65.3	894
	#2	84.4	1488
	#3	140	1151
	#4	130	578
	#5	102	695
	#6	311	1219
	#7	213
	p values
			mNPPFCs
		ConPFCs	5.12948e-05
D)	raw data
		ConPFCs	mNPPFCs
	#1	119937	349357
	#2	124655	181876
	#3	122125	297311
	#4		383564
	#5		306579
	p values
		mNPPFCs
	ConPFCs	0.03589
