# Supplementary material for: Non-invasive mapping of systemic neutrophil dynamics upon cardiovascular injury
Source: Nat Cardiovasc Res. 2023 Feb 6;2(2):126–43. doi: 10.1038/s44161-022-00210-w (PMC11357992; doi:10.1038/s44161-022-00210-w)
Supplement: Supplementary file 12 — Statistical source data. [file 44161_2022_210_MOESM12_ESM.xlsx]

## Sheet: Tabelle1
A)	raw data
	Blood	1	3	6	24		Liver	1	3	6	24		Spleen	1	3	6	24
	#1	616760	580906	1172130	1289550		#1	616760	580906	1172130	1289550		#1	43119	54541	67748	53389
	#2	1071380	1221600	1623170	2484880		#2	1071380	1221600	1623170	2484880		#2	309029	224136	266789	120053
	#3	636262	772342	1310080	2055260		#3	636262	772342	1310080	2055260		#3	227504	262892	239373	161452
	#4	1433490	1004520	1259240	2247250		#4	1433490	1004520	1259240	2247250		#4	317257	292189	293042	295937
	#5	1114200	975135	1943000	2500820		#5	1114200	975135	1943000	2500820		#5	318083	374778	308333	353992
	#6	724200		1287260	1805470		#6	724200		1287260	1805470		#6	218583	274353	299126	293293
B)	raw data
	GLDH					AST					ALP					ALT					Bilirubin
	NaCl	Con	mNP			NaCl	Con	mNP			NaCl	Con	mNP			NaCl	Con	mNP			NaCl	Con	mNP
#1	0.6	1.19	0.89		#1	1.9	0.4	1.5		#1	8.4	5.7	4.3		#1	1	1.6	0.1		#1	0	0	0
#2		1.21	1.11		#2	1.7	2	6.8		#2	16.1	16.2	4.6		#2	0.2	0.9	1		#2	0	0	0
#3	0.23	2.18	3.48		#3	1.1	3.4	1.6		#3	24.5	33.5	15.5		#3	0.2	0.6	0.1		#3	0	0	0
#4	0.03	0.14	0.9		#4	7	0.6	1.4		#4	4.2	13.2	19.1		#4	1.1	0.8	1		#4	0	0	0
#5	0.05		0.22		#5	2.4	3.1	2.5		#5	9.2	6.6	10.5		#5	1.4	1.6	1		#5	0	0	0
#6			0.33		#6	3.5	2.6	2.3		#6	6	3.4	11.8		#6	1.7	1.3	0.8		#6	0	0	0
																	0
