# Supplementary material for: Non-invasive mapping of systemic neutrophil dynamics upon cardiovascular injury
Source: Nat Cardiovasc Res. 2023 Feb 6;2(2):126–43. doi: 10.1038/s44161-022-00210-w (PMC11357992; doi:10.1038/s44161-022-00210-w)
Supplement: Supplementary file 13 — Statistical source data. [file 44161_2022_210_MOESM13_ESM.xlsx]

## Sheet: Tabelle1
A)	raw data
		Ctrl	Depletion
	#1	1882220	519273
	#2	1214520	821555
	#3	1058190	523902
	#4	1733930	983614
	#5		347032
	p values
		Depletion
	Ctrl	0.00653
C)	raw data
		inner epiphysis	inner epiphysis	diaphysis	diaphysis	outer epiphysis	outer epiphysis
		wo	MI	wo	MI	wo	MI
	#1	29825	4973	115534	43695	86403	31260
	#2	52641	5925	89942	12823	75282	39674
	#3	26299	12370	95643	29164	65649	26524
	#4	38384	14063	86585	37293	45033	25061
	#5	15545	27492	59755	59904	30702	29344
	#6	15767	22217	52338	45567	27482	23861
	#7	21672	11413	57385	27873	21819	15427
	#8	15687	11359	42909	29469	34220	15890
	#9	26684	26812	68031	40364	29224	22924
	#10	25721	14972	54509	35077	25214	20797
	#11	10522	12735	27580	32054	23738	27793
	#12	13287	19992	34736	34798	21868	28405
	#13	22619	16012	52036	29963	15741	11640
	#14	17526	8098	34967	34884	10061	20750
	#15	15751		36933		19662
	#16	16816		41869		32230
	#17	19569		42046		16615
	#18	23768		49600		16541
	#19	26482		58915		27529
	#20	25227		46008		21140
	#21	16843		56144		26411
	#22	25746		79803		15262
	p values
		diaphysis wo
	inner epiphysis wo	2.63292e-08
	diaphysis MI	0.000308076
	outer epiphysis wo	6.9547e-07
E)	raw data
		mNPPFCs	Nabs
	#1	69.1617	75.9943
	#2	64.46	82.7037
	#3	69.676	85.8611
	#4	82.4597	96.3207
	#5	48.7011	85.1347
	#6	58.4948
	#7	73.1944
	#8	76.1165
	p values
		Nabs
	mNPPFCs	0.00829
F)	raw data
	Stroke volume	ConPFCs	mNPPFCs	NABs		Ejection fraction	ConPFCs	mNPPFCs	NABs		Infarct size	ConPFCs	mNPPFCs	NABs
	#1	21.1899	23.8266	26.2985		#1	41.334	36.9149	50.8227		#1	22.8976	32.6234	18.6671
	#2	10.0113	11.3434	26.4496		#2	21.7288	21.0607	39.7359		#2	28.1641	23.2435	25.1249
	#3	26.9028	24.678	27.0401		#3	35.7091	33.8609	38.122		#3	28.9957	26.5851	27.9248
	#4	28.3859	25.2136	24.115		#4	32.2666	33.467	31.7713		#4	22.2689	24.2429	26.3698
	#5	22.0551	23.7305	27.0676		#5	24.4966	36.766	35.6677		#5	28.9278	31.4389	--
	#6		24.266			#6		36.9048			#6		27.2011	--
	#7		28.7293			#7		35.5299			#7		22.2497	--
	#8		20.5856			#8		40.8892			#8
