# Supplementary material for: Non-invasive mapping of systemic neutrophil dynamics upon cardiovascular injury
Source: Nat Cardiovasc Res. 2023 Feb 6;2(2):126–43. doi: 10.1038/s44161-022-00210-w (PMC11357992; doi:10.1038/s44161-022-00210-w)
Supplement: Supplementary file 14 — Statistical source data. [file 44161_2022_210_MOESM14_ESM.xlsx]

## Sheet: Tabelle1
A)	raw data
		time	murine neutrophils	murine monocytes
		-50	0	0
		-49	-0.12	0.26
		-48	-0.12	-0.36
		-47	-0.88	-1.09
		-46	-0.87	0.99
		-45	1.05	1.71
		-44	1.71	2.17
		-43	2.14	0.24
		-42	0.19	0.34
		-41	0.51	0.52
		-40	0.77	0.66
		-39	0.89	0.58
		-38	0.35	-0.07
		-37	-0.3	-0.52
		-36	-0.56	0.84
		-35	0.77	-0.17
		-34	-0.07	-0.21
		-33	-0.21	-0.67
		-32	-0.05	-0.07
		-31	-0.56	0.12
		-30	0.31	-0.35
		-29	0.29	-0.9
		-28	-0.23	-0.05
		-27	-0.65	0.22
		-26	0.22	-0.26
		-25	0.37	-0.96
		-24	-0.01	-0.09
		-23	-0.63	0.13
		-22	0.3	-0.5
		-21	0.36	-1.21
		-20	-0.2	-0.26
		-19	-0.66	0.09
		-18	0.69	-0.52
		-17	0.35	-1.11
		-16	0.03	-0.64
		-15	-0.59	-0.44
		-14	0.03	-0.39
		-13	0.12	-0.29
		-12	0.13	-0.3
		-11	0.26	-0.37
		-10	-0.03	-0.58
		-9	0.21	-0.48
		-8	0.33	-0.46
		-7	0.32	-0.32
		-6	0.41	-0.56
		-5	0.42	-0.43
		-4	0.06	-0.26
		-3	0.59	-0.29
		-2	1.09	-0.66
		-1	0.25	-0.72
		0	0.29	-0.89
		1	0.13	-0.86
		2	0.01	-0.75
		3	0.13	-0.98
		4	0.11	-1.22
		5	0.06	-0.5
		6	0.34	-0.78
		7	0.58	-1.17
		8	0.28	-1.1
		9	0.2	-1.55
		10	0.28	-0.88
		11	0.07	-0.78
		12	0.18	-1.45
		13	0.72	-1.44
		14	0.19	-1.2
		15	0.21	-0.96
		16	0.41	-1.24
		17	0.49	-1.09
		18	0.32	-1.1
		19	0.56	-1.27
		20	0.65	-1.32
		21	0.47	-1.13
		22	0.53	-0.87
		23	0.56	-0.7
		24	0.55	-1.14
		25	0.79	-1.3
		26	0.68	-1.48
		27	0.3	-1.34
		28	0.36	-1.55
		29	0.17	-1.8
		30	0.44	-6.01
		31	0.2	-3.27
		32	-9.24	1.6
		33	-63.722	2.97
		34	-22.26	3.79
		35	12.02	4.43
		36	20.68	4.32
		37	24.09	4.78
		38	26.35	5.18
		39	28.42	5.6
		40	30.16	5.74
		41	31.97	5.95
		42	33.39	6.13
		43	34.59	6.22
		44	36.31	6.37
		45	37.38	6.63
		46	38.63	6.82
		47	39.89	6.85
		48	41.02	7.2
		49	42.32	7.23
		50	43.45	7.58
		51	44.67	7.6
		52	45.76	7.78
		53	46.83	8.03
		54	47.55	8.3
		55	48.81	8.4
		56	49.84	8.53
		57	51.01	8.66
		58	52.16	8.98
		59	53.02	9.43
		60	53.97	9.85
		61	54.92	10.18
		62	56.29	10.6
		63	56.86	10.82
		64	57.92	11.27
		65	58.93	11.79
		66	59.87	12.08
		67	60.91	12.6
		68	61.78	12.9
		69	62.58	13.89
		70	63.45	14.92
		71	64.49	15.98
		72	65.36	17.16
		73	66.51	17.99
		74	67.81	18.9
		75	69.09	19.64
		76	70.19	20.1
		77	71.07	20.37
		78	72.23	20.65
		79	72.97	20.65
		80	74.01	20.75
		81	74.53	20.84
		82	75.09	20.99
		83	75.63	21.31
		84	75.92	21.36
		85	76.4	21.4
		86	76.81	21.65
		87	77.32	21.42
		88	77.83	21.47
		89	78.18	22.12
		90	78.56	24.29
		91	78.93	18.03
		92	94.79	16.31
		93	95.92	15.63
		94	68.11	15.44
		95	55.12	15.15
		96	51.72	15.06
		97	50.13	14.87
		98	49.01	15.02
		99	47.85	14.89
		100	47.33	14.82
		101	46.86	14.57
		102	46.27	14.5
		103	45.93	14.4
		104	45.27	14.46
		105	44.84	14.17
		106	44.66	14.32
		107	44.11	14.09
		108	43.87	13.9
		109	43.46	13.85
		110	42.85	13.68
		111	42.84	13.6
		112	42.41	13.52
		113	42.01	13.54
		114	41.59	13.5
		115	41.54	13.1
		116	41.06	13.13
		117	40.75	13.33
		118	40.59	13.14
		119	40.33	13.02
		120	40.24	13.1
		121	39.9	12.95
		122	39.7	12.61
		123	39.47	12.8
		124	39.4	12.51
		125	38.98	12.4
		126	38.87	12.51
		127	38.85	12.28
		128	38.6	12.19
		129	38.56	12.42
		130	38.31	12.09
		131	38.28	12.06
		132	37.93	12.21
		133	37.55	11.85
		134	37.73	11.65
		135	37.59	12
		136	37.33	11.73
		137	37.33	11.74
		138	36.99	11.63
		139	36.9	11.28
		140	36.83	11.63
		141	36.58	11.32
		142	36.4	11.36
		143	36.48	11.37
		144	36.13	11.28
		145	35.9	11.03
		146	35.97	11.24
		147	35.64	11.12
		148	35.55	10.93
		149	35.68	11.06
		150	35.46	10.85
		151	35.62	10.8
		152	35.39	11
		153	35.05	10.66
		154	35.2	10.87
		155	34.97	10.85
		156	34.7	10.47
		157	34.95	10.54
		158	34.69	10.62
		159	34.53	10.6
		160	34.77	10.7
		161	34.53	10.48
		162	34.57	10.25
		163	34.46	10.39
		164	34.29	10.43
		165	34.12	10.24
		166	33.91	10.5
		167	33.98	10.28
		168	33.96	10.12
		169	34.03	10.32
		170	33.63	10
		171	33.85	10.02
		172	33.78	10.37
		173	33.67	10.07
		174	33.67	10
		175	33.59	10.16
		176	33.4	9.83
		177	33.42	10.02
		178	33.33	10.1
		179	33.07	9.56
		180	33.33	9.94
		181	33.22	9.79
		182	32.98	9.6
		183	33.19	9.87
		184	33.07	9.59
		185	33.01	9.48
		186	32.85	9.63
		187	32.89	9.35
		188	32.73	9.28
		189	32.94	9.49
		190	32.69	9.38
		191	32.76	9.25
		192	32.89	9.49
		193	32.49	9.11
		194	32.52	9.2
		195	32.72	9.3
		196	32.48	8.93
		197	32.49	8.92
		198	32.3	9.22
		199	32.22	8.93
		200	32.34	9.16
		201	32.27	9.05
		202	32.08	9
		203	32.11	9.17
		204	31.9	8.96
		205	31.95	8.84
		206	31.98	9.01
		207	31.73	8.87
		208	31.81	8.8
		209	31.82	8.97
		210	31.61	9.02
		211	31.62	8.77
		212	31.43	8.75
		213	31.52	8.72
		214	31.46	8.59
		215	31.48	8.76
		216	31.33	8.61
		217	31.63	8.44
		218	31.32	8.67
		219	31.14	8.49
		220	31.24	8.58
		221	31.22	8.32
		222	31.16	8.17
		223	31.01	8.39
		224	30.84	8.38
		225	31.03	8.21
		226	31.07	8.35
		227	30.99	8.2
		228	30.75	8.19
		229	30.85	8.26
		230	30.72	8.07
		231	30.76	8.09
		232	30.8	8.3
		233	30.8	8.06
		234	30.77	8.08
		235	30.69	8.25
		236	30.56	8.04
		237	30.87	8.01
		238	30.56	8.21
		239	30.39	7.87
		240	30.71	8.07
		241	30.53	8.09
		242	30.32	7.9
		243	30.51	7.79
		244	30.39	7.88
		245	30.18	7.79
		246	30.53	7.99
		247	30.24	7.52
		248	30.1	7.47
		249	30.36	7.8
		250	30.04	7.6
		251	30.18	7.65
		252	30.1	7.79
		253	30.18	7.64
		254	30.09	7.44
		255	30.14	7.57
		256	29.89	7.46
		257	30.14	7.43
		258	30.12	7.58
		259	29.94	7.34
		260	29.99	7.51
		261	29.89	7.42
		262	29.8	7.25
		263	30.06	7.39
		264	29.79	7.36
		265	29.63	7.14
		266	30.09	7.54
		267	29.85	7.65
		268	29.73	7.42
		269	29.8	7.46
		270	29.66	7.37
		271	29.47	6.96
		272	29.53	7.33
		273	29.5	7.18
		274	29.54	7.13
		275	29.52	7.44
		276	29.35	7.2
		277	29.48	7.18
		278	29.6	7.39
		279	29.35	7.02
		280	29.38	7.1
		281	29.46	7.15
		282	29.25	6.92
		283	29.46	7.16
		284	29.33	7
		285	29.29	6.87
		286	29.29	6.99
		287	29.18	6.97
		288	29.19	6.86
		289	29.11	6.94
		290	29.06	6.81
		291	28.95	6.69
		292	28.98	6.78
		293	29.1	7.1
		294	28.82	6.73
		295	29.04	6.87
		296	28.93	6.78
		297	28.94	6.82
		298	28.88	6.93
		299	28.88	6.74
		300	28.62	6.54
		301	29.01	6.92
		302	28.78	6.48
		303	29.08	6.77
		304	28.96	6.81
		305	28.65	6.73
		306	28.84	6.66
		307	29.04	6.51
		308	28.71	6.53
		309	28.89	6.77
		310	28.93	6.56
		311	28.69	6.36
		312	28.88	6.74
		313	28.79	6.58
		314	28.7	6.5
		315	28.69	6.54
		316	28.65	6.66
		317	28.36	6.63
		318	28.62	6.48
		319	28.41	6.37
		320	28.57	6.44
		321	28.44	6.53
		322	28.47	6.2
		323	28.5	6.35
		324	28.44	6.35
		325	28.45	6.49
		326	28.46	6.38
		327	28.39	6.27
		328	28.43	6.25
		329	28.35	6.32
		330	28.21	6.4
		331	28.22	6.1
		332	28.31	6.36
		333	28.4	6.32
		334	28.29	6.17
		335	28.4	6.33
		336	28.31	6.28
		337	28.16	6.15
		338	28.17	6.36
		339	28.14	6.25
		340	28.25	6.33
		341	28.18	6.23
		342	27.73	5.91
		343	28.12	5.85
		344	28.04	5.94
		345	27.89	5.98
		346	28.06	6.1
		347	27.8	6.12
		348	27.74	6.02
		349	28.08	6
		350	27.87	6.22
		351	27.91	5.9
		352	28.01	6.05
		353	27.71	6.09
		354	27.51	5.86
		355	27.94	6.2
		356	27.78	6.07
		357	27.74	5.71
		358	27.94	6.2
		359	27.56	5.77
		360	27.85	5.69
		361	27.75	6
		362	27.63	5.9
		363	27.82	5.78
		364	27.64	5.93
		365	27.81	5.68
		366	27.96	5.79
		367	27.68	5.55
		368	27.63	5.52
		369	27.8	5.77
		370	27.8	5.71
		371	27.71	5.63
		372	27.58	5.85
		373	27.72	5.87
		374	27.55	5.67
		375	27.75	5.77
		376	27.56	5.57
		377	27.23	5.49
		378	27.43	5.86
		379	27.55	5.8
		380	27.61	5.46
		381	27.55	5.81
		382	27.31	5.74
		383	27.43	5.6
		384	27.69	5.77
		385	27.31	5.62
		386	27.51	5.48
		387	27.51	5.71
		388	27.23	5.43
		389	27.66	5.55
		390	27.42	5.62
		391	27.34	5.61
		392	27.48	5.66
		393	27.37	5.54
		394	27.1	5.21
		395	27.47	5.64
		396	27.26	5.64
		397	27.03	5.19
		398	27.31	5.58
		399	27.22	5.51
		400	26.97	5.36
		452	27.24	5.67
		453	26.95	5.39
		454	27.28	5.26
		455	27.1	5.5
		456	27.08	5.48
		457	27.07	5.2
		458	27.02	5.4
		459	26.78	5.26
		460	26.84	5.31
		461	26.85	5.42
		462	26.54	5.3
		463	26.86	5.28
		464	26.74	5.37
		465	26.69	5.02
		466	26.8	5.3
		467	26.77	5.24
		468	26.74	4.99
		469	27	5.48
		470	26.67	5.18
		471	26.48	5.23
		472	26.75	5.3
		473	26.46	5.1
		474	26.54	5.01
		475	26.66	5.19
		476	26.55	5.02
		477	26.78	4.85
		478	26.86	5.2
		479	26.6	4.98
		480	26.64	5.01
		481	26.55	5.17
		482	26.57	4.91
		483	26.78	5.04
		484	26.73	5.05
		485	26.44	4.85
		486	26.79	4.97
		487	26.53	5.05
		488	26.38	4.73
		489	26.76	4.97
		490	26.82	5.12
		491	26.59	4.97
		492	26.48	5.02
		493	26.55	4.97
		494	26.51	4.75
		495	26.58	5.18
		496	26.58	4.92
		497	26.51	4.86
		498	26.63	5.19
		499	26.43	4.92
		500	26.37	4.73
		501	26.47	4.92
		502	26.36	4.77
		503	26.43	4.78
		504	26.38	4.86
		505	26.32	5.09
		506	26.55	4.95
		507	26.25	4.92
		508	26.26	4.86
		509	26.48	4.96
		510	26.21	4.86
		511	26.16	4.8
		512	26.49	5.09
		513	26.35	4.87
		514	26.3	4.78
		515	26.28	5.12
		516	26.15	4.97
		517	26.42	4.79
		518	26.43	4.94
		519	26.12	4.67
		520	26.33	4.93
		521	26	4.97
		522	26.11	4.8
		523	26.24	4.89
		524	26.46	4.56
		525	26.23	4.55
		526	26.47	4.81
		527	26.31	4.63
		528	26.28	4.54
		529	26.34	4.75
		530	26.23	4.57
		531	26.21	4.34
		532	26.17	4.83
		533	26.13	4.51
		534	26.12	4.37
		535	25.9	4.55
		536	25.99	4.58
		537	26.06	4.32
		538	26.18	4.59
		539	25.99	4.34
		540	26	4.44
		541	26.15	4.42
		542	25.97	4.31
		543	26.26	4.12
		544	25.95	3.66
		545	25.94	3.91
		546	25.35	2.32
		547	25.44	4.35
		548	25.18	5.03
		549	23.98	6.92
		550	26.66	3
		551	27.25	4.21
		552	28.47	5.64
		553	24.04	6.48
		554	26.76	4.42
		555	27.76	4.6
		556	27.72	5.3
		557	25.89	4.28
		558	26.17	4.26
		559	26.65	4.06
		560	25.76	4.37
		561	25.77	4.44
		562	25.64	4.09
		563	25.81	4.33
		564	25.62	4.18
		565	25.93	4.25
		566	25.59	3.99
		567	25.44	4.17
		568	25.83	4.14
		569	25.79	4.03
		570	25.61	3.9
		571	25.41	3.9
		572	25.5	3.94
		573	25.57	4.08
		574	25.48	3.98
		575	25.39	3.87
		576	25.49	3.37
		577	25.42	3.71
		578	25.34	4.5
		579	25.1	5.11
		580	25.71	3.31
		581	26.58	4.27
		582	26.74	5.36
		583	24.52	4.69
		584	27	5.07
		585	27.04	5.02
		586	26.45	5.09
		587	26.86	5.7
		588	26.91	6.69
		589	27	5.13
		590	27.32	3.77
		591	28.22	3.79
		592	26.52	3.87
		593	25.4	3.68
		594	25.27	3.7
		595	25.06	3.6
		596	25.14	3.89
		597	25.16	3.63
		598	25.02	3.66
		599	25.26	3.62
		600	25.25	3.77
		601	25.06	3.69
		602	24.92	3.71
		603	25.01	2.16
		604	25.09	1.61
		605	25.09	0.56
		606	23.41	1.68
		607	22.9	4.19
		608	21.42	7.47
		609	22.84	7.64
		610	26.04	4.97
		611	29.48	4.43
		612	29	4.52
		613	26.21	4.39
		614	26.19	4.65
		615	26.15	4.27
		616	25.73	3.98
		617	25.49	4.79
		618	25.42	4.86
		619	25.64	4.75
		620	25.4	4.67
		621	25.45	4.6
		622	26.11	4.47
		623	26.01	4.34
		624	25.59	4.13
		625	25.88	4.46
		626	25.74	4.68
		627	25.29	4.59
		628	25.58	4.54
		629	25.65	4.31
		630	25.57	4.06
		631	25.76	4.35
		632	25.11	4.48
		633	24.93	4.65
		634	25.3	4.92
		635	25.56	4.35
		636	25.89	4.08
		637	25.78	4.74
		638	25.44	4.64
		639	25.37	4.53
		640	25.74	4.24
		641	25.33	4.14
		642	25.45	4.61
		643	25.51	4.52
		644	25.49	4.4
		645	25.81	4.25
		646	25.49	4.66
		647	25.41	4.76
		648	24.91	4.62
		649	25.56	4.41
		650	25.54	4.55
		651	25.65	4.84
		652	25.75	4.61
		653	25.42	4.53
		654	25.44	4.85
		655	25.62	4.94
		656	25.53	4.49
		657	25.59	4.58
		658	25.4	4.62
		659	25.38	4.62
		660	25.44	4.22
		661	25.59	4.32
		662	25.12	5.23
		663	24.6	4.92
		664	25.22	4.7
		665	25.61	4.86
		666	25.48	4.8
		667	25.65	4.98
		668	25.52	4.95
		669	25.62	4.87
		670	25.52	4.53
		671	25.28	4.64
		672	25.4	4.57
		673	25.35	4.59
		674	25.34	4.72
		675	25.27	4.42
		676	25.5	4.62
		677	25.51	4.51
		678	25.27	4.76
		679	25.26	4.63
		680	25.25	4.53
		681	25.43	4.78
		682	25.64	4.85
		683	25.34	4.74
		684	25.25	4.9
		685	25.4	4.74
		686	25.65	4.52
		687	25.52	4.39
		688	25.35	4.81
		689	25.23	4.86
		690	24.95	4.84
		691	25.24	4.62
		692	25.28	4.58
		693	25.5	4.89
		694	25.51	5.07
		695	25.69	4.41
		696	25.62	4.41
		697	25.39	4.37
		698	25.14	4.55
		699	25.41	4.61
		700	25.43	4.57
		701	25.47	4.9
		702	25.75	4.94
		703	25.66	4.88
		704	25.64	4.72
		705	25.59	4.89
		706	25.29	4.93
		707	25.16	4.78
		708	25.61	5.17
		709	25.48	5.08
		710	25.46	4.52
		711	25.85	4.88
		712	25.61	4.73
		713	25.29	5.04
		714	25.35	4.78
		715	25.36	4.25
		716	25.21	4.95
		717	25.04	4.85
		718	25.17	4.97
		719	25.79	4.82
		720	25.62	4.55
		721	25.29	4.97
		722	25.24	4.66
		723	25.45	4.59
		724	25.61	4.83
		725	25.66	4.95
		726	25.22	4.62
		727	25.41	4.48
		728	25.69	4.74
		729	25.24	4.94
		730	25.51	4.96
		731	25.4	4.59
		732	25.33	4.98
		733	25.32	5.41
		734	25.48	5.5
		735	26	5.13
		736	25.95	4.88
		737	25.53	4.76
		738	25.49	4.55
		739	25.29	4.54
		740	25.31	4.68
		741	25.39	4.88
		742	25.41	4.72
		743	25.09	4.66
		744	25.19	4.8
		745	25.39	4.82
		746	25.27	4.62
		747	25.16	4.38
		748	25.09	4.27
		749	25.41	4.42
		750	24.87	4.8
		751	24.6	4.79
		752	25.1	4.95
		753	25.21	4.86
		754	24.91	5.02
		755	24.94	5.23
		756	25.47	4.56
		757	25.72	2.47
		758	25	3.35
		759	23.02	5.38
		760	24.12	5.31
		761	25.84	4.54
		762	25.79	5.27
		763	26.44	6.22
		764	27.36	7.19
		765	27.75	7.29
		766	27.94	7.43
		767	27.92	7.83
		768	28.06	8.09
		769	28.32	8.28
		770	28.48	8.58
		771	28.3	8.25
		772	28.65	8.16
		773	28.69	8.49
		774	28.35	8.56
		775	28.47	8.64
		776	28.35	8.86
		777	28.24	8.71
		778	28.23	8.65
		779	28.07	8.68
		780	28.36	8.99
		781	28.54	8.92
		782	28.4	8.78
		783	28.35	8.82
		784	28.27	9.06
		785	28.3	9.11
		786	28.42	8.81
		787	28.48	8.87
		788	28.18	9.22
		789	28.41	8.66
		790	28.6	8.89
		791	28.65	9.06
		792	28.47	8.96
		793	28.06	8.98
		794	27.93	8.82
		795	28.24	8.85
		796	28.2	8.8
		797	27.71	8.56
		798	27.52	8.4
		799	27.64	8.4
		800	27.46	8.43
		801	27.69	8.61
		802	27.52	8.82
		803	27.2	8.63
		804	27.32	8.44
B)	raw data
		murine neutrophil cell number	relative association
		135000	42
		67500	17.2
		33750	9.3
		16875	3.8
C)	raw data
		-50	0	0
		-49	0.03	0.042
		-48	0.07	-0.347
		-47	-0.63	-0.675
		-46	0.48	2.227
		-45	2.88	2.89
		-44	4.03	3.645
		-43	3.44	0.658
		-42	0.87	0.762
		-41	1.45	1.918
		-40	2.78	2.16
		-39	2.73	1.866
		-38	2.39	0.205
		-37	0.44	-0.354
		-36	0.28	0.777
		-35	1.09	-0.017
		-34	0.36	-0.002
		-33	0.29	-0.532
		-32	0.26	0.1
		-31	-0.02	0.594
		-30	0.91	0.054
		-29	0.64	-0.639
		-28	0.21	0.09
		-27	-0.35	0.465
		-26	0.89	0.053
		-25	0.41	-0.364
		-24	0.34	-0.055
		-23	0.15	0.471
		-22	0.91	-0.067
		-21	0.77	-0.677
		-20	0.47	-0.218
		-19	0.05	0.37
		-18	1.08	-0.133
		-17	0.85	-0.567
		-16	0.5	-0.423
		-15	0.18	-0.164
		-14	0.59	-0.34
		-13	0.71	-0.149
		-12	0.81	-0.156
		-11	0.69	-0.169
		-10	0.88	-0.034
		-9	0.7	-0.07
		-8	0.75	-0.036
		-7	0.7	-0.023
		-6	0.73	-0.162
		-5	0.75	0.099
		-4	0.97	0.192
		-3	1	0.248
		-2	1.31	-0.314
		-1	0.87	-0.195
		0	0.83	-0.446
		1	0.83	-0.412
		2	0.92	-0.682
		3	0.88	-0.543
		4	0.67	-0.528
		5	0.65	0.157
		6	1.26	-0.399
		7	1.16	-0.428
		8	0.84	-0.749
		9	0.83	-0.92
		10	0.68	-0.233
		11	0.46	-0.377
		12	0.88	-0.908
		13	1.17	-0.478
		14	0.75	-0.416
		15	0.62	-0.242
		16	0.83	-0.363
		17	0.82	-0.488
		18	0.99	-0.597
		19	1.01	-0.293
		20	1.06	-0.484
		21	1.07	-0.349
		22	1.24	-0.255
		23	1.2	-0.097
		24	1.12	-0.411
		25	1.51	-0.545
		26	1.27	-0.668
		27	1.08	-0.518
		28	1	-0.216
		29	1.06	-2.311
		30	1.47	-42.634
		31	1.12	-34.149
		32	-10.9	-0.69
		33	-23.51	11.253
		34	1.11	15.763
		35	16.59	18.415
		36	23.6	20.899
		37	29.04	22.826
		38	34.45	24.575
		39	39.41	26.351
		40	44.33	27.6
		41	49.38	29.1
		42	54.12	30.434
		43	58.95	31.643
		44	63.66	32.697
		45	68.39	33.9
		46	73	34.892
		47	77.79	35.842
		48	82.34	36.741
		49	87.08	37.362
		50	91.54	37.817
		51	96.26	38.418
		52	100.75	38.891
		53	105.49	39.366
		54	109.96	39.82
		55	114.5	40.136
		56	118.96	40.342
		57	123.48	40.839
		58	127.86	41.129
		59	132.33	41.275
		60	136.78	41.171
		61	141.18	41.682
		62	145.52	41.598
		63	150.07	41.792
		64	154.43	42.252
		65	158.7	42.752
		66	162.93	43.102
		67	167.07	43.252
		68	171.32	43.612
		69	175.58	43.952
		70	179.74	44.442
		71	183.81	45.192
		72	188.21	45.872
		73	192.52	46.112
		74	196.78	46.682
		75	200.87	46.802
		76	205.14	47.102
		77	209	47.072
		78	212.9	46.952
		79	216.55	46.682
		80	220.18	46.682
		81	223.76	46.732
		82	227.15	46.652
		83	230.55	46.822
		84	234.01	46.782
		85	237.25	46.782
		86	240.32	46.772
		87	243.68	46.702
		88	246.84	46.652
		89	249.83	56.172
		90	252.7	68.132
		91	255.52	54.492
		92	274.56	39.481
		93	263.63	35.303
		94	257.38	33.519
		95	250.65	32.335
		96	248.26	31.214
		97	246.74	30.273
		98	245.51	29.566
		99	244.31	28.715
		100	243.03	27.93
		101	241.77	27.229
		102	240.69	26.39
		103	239.57	26.068
		104	238.36	25.206
		105	237.26	24.592
		106	236.18	24.156
		107	235.07	23.632
		108	234.06	22.946
		109	232.88	22.589
		110	231.93	22.051
		111	231.02	21.495
		112	229.8	21.116
		113	228.89	20.714
		114	227.8	20.115
		115	226.82	20.106
		116	225.78	19.562
		117	224.81	19.075
		118	223.81	18.969
		119	222.97	18.426
		120	222	18.084
		121	220.7	17.936
		122	220.04	17.51
		123	219.1	17.33
		124	218.44	17.122
		125	217.46	16.614
		126	216.48	16.532
		127	215.53	16.237
		128	214.85	15.822
		129	213.81	15.693
		130	213.19	15.364
		131	212.23	14.992
		132	211.04	15.034
		133	210.56	14.847
		134	209.76	14.477
		135	208.73	14.226
		136	208.27	14.049
		137	207.34	13.732
		138	206.39	13.764
		139	205.92	13.339
		140	204.86	13.263
		141	204.11	13.272
		142	203.53	13.089
		143	202.71	12.778
		144	201.9	12.792
		145	201.18	12.532
		146	200.41	12.198
		147	199.79	12.121
		148	199.15	11.71
		149	198.29	11.757
		150	197.71	11.653
		151	196.93	11.328
		152	196.23	11.425
		153	195.58	11.089
		154	194.88	11.082
		155	194.25	10.956
		156	193.73	10.817
		157	192.9	10.653
		158	192.34	10.723
		159	191.96	10.459
		160	191.04	10.184
		161	190.31	10.273
		162	189.82	9.995
		163	189.1	9.864
		164	188.43	10.044
		165	187.95	9.704
		166	187.31	9.724
		167	186.54	9.574
		168	186.21	9.392
		169	185.42	9.273
		170	185.04	9.234
		171	184.45	9.042
		172	183.67	9.113
		173	183.24	9.006
		174	182.62	8.637
		175	181.91	8.923
		176	181.58	8.672
		177	180.84	8.446
		178	180.25	8.604
		179	179.89	8.279
		180	179.15	8.167
		181	178.56	8.269
		182	178.18	8.095
		183	177.7	7.898
		184	177.07	7.844
		185	176.61	7.73
		186	176.01	7.601
		187	175.34	7.724
		188	174.95	7.487
		189	174.35	7.561
		190	173.9	7.512
		191	173.27	7.369
		192	172.84	7.365
		193	172.35	7.303
		194	171.87	7.124
		195	171.32	7.174
		196	170.97	6.993
		197	170.23	6.819
		198	169.67	6.872
		199	169.33	6.836
		200	168.82	6.467
		201	168.4	6.701
		202	168.07	6.567
		203	167.27	6.39
		204	166.93	6.53
		205	166.68	6.566
		206	165.99	6.414
		207	165.48	6.352
		208	165.29	6.171
		209	164.52	6.051
		210	164.2	6.239
		211	163.82	5.992
		212	163.2	6.1
		213	162.78	6.034
		214	162.44	5.864
		215	162.07	5.937
		216	161.6	5.789
		217	161.05	5.623
		218	160.59	5.807
		219	160.45	5.343
		220	159.83	5.194
		221	159.34	5.467
		222	159.09	5.414
		223	158.46	5.225
		224	158.01	5.426
		225	157.81	5.242
		226	157.27	5.09
		227	156.64	5.174
		228	156.42	5.178
		229	156.04	5.008
		230	155.61	5.165
		231	155.09	4.852
		232	154.58	4.874
		233	154.33	4.951
		234	154.05	4.869
		235	153.59	4.789
		236	153.34	4.761
		237	153.02	4.58
		238	152.36	4.703
		239	152.01	4.574
		240	151.6	4.52
		241	151.12	4.613
		242	150.97	4.586
		243	150.49	4.332
		244	150	4.371
		245	149.92	4.249
		246	149.37	4.218
		247	148.89	4.508
		248	148.62	4.348
		249	148.1	4.196
		250	147.67	4.337
		251	147.42	4.1
		252	146.94	4.119
		253	146.8	4.059
		254	146.39	3.864
		255	146.03	4.049
		256	145.76	3.851
		257	145.37	3.699
		258	144.87	3.916
		259	144.61	3.882
		260	144.37	3.737
		261	143.88	3.748
		262	143.58	3.667
		263	143.31	3.523
		264	142.79	3.857
		265	142.53	3.808
		266	142.19	3.503
		267	141.76	3.616
		268	141.6	3.548
		269	141.22	3.477
		270	140.73	3.614
		271	140.54	3.398
		272	140.06	3.354
		273	139.66	3.363
		274	139.42	3.37
		275	139.01	3.23
		276	138.91	3.279
		277	138.62	3.21
		278	138.1	3.323
		279	137.94	3.224
		280	137.64	2.947
		281	137.12	3.147
		282	136.94	3.333
		283	136.49	2.96
		284	136.08	2.99
		285	136.08	2.874
		286	135.59	2.755
		287	135.13	3.088
		288	134.99	2.759
		289	134.73	2.873
		290	134.29	2.951
		291	134.12	2.963
		292	133.55	2.728
		293	133.18	2.981
		294	133.01	2.67
		295	132.63	2.544
		296	132.52	2.628
		297	132.18	2.543
		298	131.81	2.564
		299	131.73	2.575
		300	131.48	2.411
		301	130.79	2.574
		302	130.77	2.477
		303	130.36	2.327
		304	129.93	2.528
		305	129.8	2.418
		306	129.4	2.289
		307	129.17	2.372
		308	128.99	2.369
		309	128.51	2.108
		310	128.33	2.261
		311	128.15	2.109
		312	127.78	2.178
		313	127.41	2.202
		314	127.23	2.049
		315	126.79	2.288
		316	126.63	2.166
		317	126.45	2.121
		318	126.04	2.039
		319	125.92	2.104
		320	125.5	1.985
		321	125.15	2.119
		322	124.96	1.985
		323	124.65	1.955
		324	124.3	2.159
		325	124.37	1.834
		326	123.96	1.724
		327	123.6	1.932
		328	123.41	1.825
		329	123.03	1.848
		330	122.8	2.089
		331	122.68	1.752
		332	122.19	1.7
		333	121.84	1.862
		334	121.83	1.651
		335	121.21	1.623
		336	121.11	1.798
		337	120.87	1.73
		338	120.73	1.655
		339	120.39	1.612
		340	120.37	1.654
		341	119.9	1.569
		342	119.7	1.605
		343	119.53	1.367
		344	119.02	1.653
		345	119.12	1.428
		346	118.51	1.401
		347	118.28	1.561
		348	118.13	1.431
		349	117.8	1.231
		350	117.52	1.401
		351	117.47	1.275
		352	117.07	1.344
		353	116.95	1.53
		354	116.74	1.325
		355	116.3	1.352
		356	116.03	1.47
		357	115.93	1.325
		358	115.6	1.173
		359	115.42	1.402
		360	115.27	1.242
		361	114.99	1.171
		362	114.9	1.212
		363	114.46	0.989
		364	113.98	1.204
		365	114	1.108
		366	113.69	1.047
		367	113.4	1.259
		368	113.52	1.012
		369	113.3	1.055
		370	112.95	1.215
		371	112.76	1.062
		372	112.36	1.042
		373	112.12	1.124
		374	112.17	1.087
		375	111.63	1.016
		376	111.47	1.117
		377	111.3	0.917
		378	110.95	0.938
		379	110.79	1.081
		380	110.65	0.869
		381	110.28	0.896
		382	110.08	0.969
		383	110.02	0.857
		384	109.62	1.004
		385	109.47	0.905
		386	109.37	0.843
		387	109.01	1.024
		388	108.83	0.849
		389	108.59	0.694
		390	108.34	0.893
		391	108.18	0.82
		392	107.98	0.151
		393	107.73	0.207
		394	107.28	0.087
		395	106.43	-1.42
		396	106.21	1.264
		397	105.71	2.228
		398	104.71	4.005
		399	107.56	-0.652
		400	108.28	1.26
		401	108.77	2.637
		402	104.36	3.389
		403	107.32	0.801
		404	108.59	0.873
		405	107.33	1.341
		406	105.45	0.411
		407	105.66	0.46
		408	105.61	0.455
		409	104.76	0.512
		410	104.31	0.575
		411	104.28	0.5
		412	103.95	0.427
		413	103.75	0.467
		414	103.6	0.453
		415	103.48	0.323
		416	103.27	0.192
		417	103.03	0.24
		418	102.72	-0.011
		419	102.69	0.149
		420	102.34	-0.047
		421	102.15	0.025
		422	101.92	-0.049
		423	101.66	-0.027
		424	101.55	-0.192
		425	101.21	-0.894
		426	100.89	-0.021
		427	100.78	0.91
		428	100	1.771
		429	101.11	-0.376
		430	102.2	1.508
		431	101.7	2.142
		432	100.37	1.679
		433	102.27	2.137
		434	102.17	2.006
		435	102.12	2.161
		436	102.09	3.837
		437	102.17	1.228
		438	102	0.329
		439	103.97	-0.464
		440	101.19	-0.431
		441	99.9	-0.189
		442	99.31	-0.324
		443	98.82	-0.465
		444	98.72	-0.44
		445	98.48	-0.359
		446	98.42	-0.546
		447	97.99	-0.675
		448	98.01	-0.676
		449	97.44	-0.876
		450	97.45	-0.786
		451	97.32	-1.387
		452	96.98	-2.84
		453	96.72	-3.437
		454	95.55	-3.048
		455	94.1	-0.82
		456	92.98	2.65
		457	94.01	4.224
		458	96.77	2.63
		459	100.24	0.919
		460	101.19	1.027
		461	98.96	1.192
		462	97.55	0.995
		463	97.59	0.733
		464	97.46	0.317
		465	97.28	0.553
		466	96.65	0.769
		467	96.59	0.674
		468	96.6	1.061
		469	96.53	0.833
		470	96.8	0.684
		471	96.38	0.572
		472	95.89	0.32
		473	95.97	0.671
		474	95.23	0.585
		475	95.17	0.828
		476	95.26	0.948
		477	95.34	0.471
		478	95.37	0.278
		479	94.99	0.58
		480	94.32	0.603
		481	94.14	0.814
		482	94.42	0.717
		483	94.41	0.483
		484	94.45	0.325
		485	94.29	0.535
		486	93.82	0.61
		487	93.71	0.508
		488	93.45	0.728
		489	93.5	0.551
		490	93.44	0.477
		491	93.34	0.46
		492	93.16	0.617
		493	92.84	0.468
		494	92.91	0.303
		495	92.82	0.473
		496	92.48	0.409
		497	92.31	0.657
		498	92.3	0.566
		499	92.18	0.609
		500	92.02	0.553
		501	92.14	0.469
		502	92.18	0.155
		503	91.59	-0.241
		504	91.38	-0.038
		505	91.39	0.502
		506	90.85	0.414
		507	90.66	0.214
		508	90.97	0.436
		509	90.92	0.545
		510	90.8	0.452
		511	90.92	0.462
		512	90.49	0.386
		513	90.49	0.299
		514	90.47	0.134
		515	90.13	-0.171
		516	89.98	0.126
		517	89.47	0.376
		518	89.68	0.258
		519	89.58	-0.002
		520	89.35	0.035
		521	89.11	0.298
		522	88.81	0.34
		523	89.07	0.411
		524	89.04	0.207
		525	88.73	0.067
		526	88.47	0.517
		527	88.81	0.28
		528	88.81	0.228
		529	88.29	-0.024
		530	87.94	0.048
		531	88.06	0.299
		532	88.32	-0.037
		533	88.03	0.117
		534	87.66	0.015
		535	87.54	0.034
		536	87.5	0.286
		537	87.13	0.414
		538	86.97	0.187
		539	86.96	0.201
		540	86.89	0.301
		541	87.05	0.361
		542	87.09	0.242
		543	86.81	-0.133
		544	86.31	0.16
		545	86.35	0.107
		546	86.14	0.284
		547	85.87	0.34
		548	86.24	0.016
		549	85.91	0.062
		550	85.7	0.301
		551	85.63	0.602
		552	85.58	0.41
		553	85.4	0.158
		554	85.51	0.054
		555	85.5	0.083
		556	85.09	-0.127
		557	84.88	-0.148
		558	84.68	-0.04
		559	84.51	0.128
		560	84.36	0.006
		561	83.84	0.214
		562	84.17	0.002
		563	84.2	0.017
		564	83.85	0.055
		565	83.81	0.019
		566	83.54	0.237
		567	83.79	0.021
		568	83.75	-0.265
		569	83.58	-0.041
		570	83.3	0.111
		571	83.37	0.153
		572	83.21	-0.063
		573	82.95	-0.156
		574	82.79	-0.099
		575	82.43	0.143
		576	82.59	0.168
		577	82.57	0.184
		578	82.4	-0.167
		579	82.31	-0.028
		580	82.24	0.685
		581	81.96	0.209
		582	81.95	-0.283
		583	82.21	-0.388
		584	82.08	-0.347
		585	81.36	-0.127
		586	81.28	-0.335
		587	81.33	-0.427
		588	81.14	-0.4
		589	81.01	-0.348
		590	80.88	-0.428
		591	80.8	-0.396
		592	80.62	-0.315
		593	80.37	-0.249
		594	80.32	-0.25
		595	80.25	-0.44
		596	80.29	-0.554
		597	80.04	-0.57
		598	80.19	-0.875
		599	79.62	-0.895
		600	79.62	-0.447
		601	79.32	-0.303
		602	78.9	-0.561
		603	79.28	-0.389
		604	79.36	-0.199
		605	79.19	-0.006
		606	79.07	-1.231
		607	79.1	-2.491
		608	79.46	-0.997
		609	79.05	0.112
		610	76.63	-2.228
		611	77.42	-4.783
		612	79.48	-2.928
		613	78.96	-0.765
		614	78.62	0.81
		615	79.68	1.848
		616	80.4	2.4
		617	81.02	2.299
		618	81.38	2.486
		619	81.21	2.476
		620	81.29	2.369
		621	81.58	2.381
		622	81.61	2.446
		623	81.44	2.43
		624	81.61	2.364
		625	81.31	2.373
		626	81.23	2.437
		627	81.45	2.294
		628	81.46	2.181
		629	81.47	2.14
		630	81.61	2.128
		631	81.48	2.07
		632	81.44	2.071
		633	81.37	1.973
		634	81.22	2.082
		635	81.39	2.117
		636	81.59	2.014
		637	81.61	2.076
		638	81.75	2.149
		639	81.76	4.163
		640	81.66	3.466
		641	81.76	2.489
		642	83.62	5.88
		643	83.8	5.644
		644	82.17	4.473
		645	81.6	1.982
		646	80.76	-0.109
		647	80.98	0.104
		648	80.47	-0.154
		649	78.62	-0.746
		650	78.4	-0.106
		651	78.71	-0.266
		652	78.25	-0.659
		653	78.04	-0.583
		654	78.18	-0.97
		655	77.8	-0.688
		656	77.5	-0.38
		657	77.32	-0.561
		658	77.29	-0.644
		659	77.34	-0.858
		660	77.08	-0.827
		661	76.6	-0.547
		662	76.49	-0.255
		663	76.55	-0.513
		664	76.61	-0.786
		665	76.55	-0.711
		666	76.34	-0.833
		667	76	-0.779
		668	76.03	-0.584
		669	75.64	-0.759
		670	75.55	-0.634
		671	75.4	-0.636
		672	75.4	-0.868
		673	75.15	-1.668
		674	74.94	-1.57
		675	74.78	-0.509
		676	74.06	-0.434
		677	73.7	0.678
		678	74.18	0.485
		679	74.48	-1.401
		680	75.06	-2.108
		681	75.39	-5.384
		682	73.88	-5.969
		683	72.15	-2.282
		684	70.23	2.821
		685	67.67	0.425
		686	69.8	-4.039
		687	74.78	-1.099
		688	75.94	2.689
		689	70.91	1.616
		690	69.41	-0.411
		691	75.43	0.768
		692	75.6	0.323
		693	72.97	-0.742
		694	73.41	-0.754
		695	73.25	-1.123
		696	71.9	-1.223
		697	71.34	-0.819
		698	71.46	-0.766
		699	71.1	-1.05
		700	71.09	-0.9
		701	71.06	-0.764
		702	70.82	-0.93
		703	70.77	-1.046
		704	70.66	-0.807
		705	70.6	-0.947
		706	70.27	-1.191
		707	70.08	-0.82
		708	70.22	-1.04
		709	69.9	-1.221
		710	69.75	-0.915
		711	69.74	-0.875
		712	69.74	-1.004
		713	69.38	-1.075
		714	69.06	-1.24
		715	69.07	-0.969
		716	69.13	-1.068
		717	68.64	-1.827
		718	68.58	-1.138
		719	68.46	-0.711
		720	67.94	-2.364
		721	68.17	-3.701
		722	68.52	-1.975
		723	68.61	2.331
		724	65.13	3.223
		725	66.03	0.975
		726	70.18	-0.483
		727	72.05	-0.775
		728	71.15	-0.93
		729	68.79	-1.102
		730	67.81	-1.173
		731	67.63	-1.186
		732	67.37	-1.187
		733	67.14	-1.171
		734	67.06	-1.478
		735	67.02	-1.269
		736	66.94	-1.186
		737	66.68	-1.15
		738	66.59	-1.153
		739	66.6	-1.33
		740	66.39	-1.479
		741	66.25	-1.348
		742	66.16	-1.286
		743	66.26	-1.419
		744	65.85	-1.5
		745	65.7	-1.243
		746	65.61	-1.231
		747	65.49	-1.324
		748	65.26	-1.392
		749	65.13	-1.752
		750	65.15	-2.558
D)	raw data
		murine neutrophil cell number	relative association
		135000	230.3
		67500	69.2
		33750	29.8
		16875	11.7
E)	raw data
		classical	non-classical	neutrophils
	#1	105	124	2855
	#2	126	88	2250
	#3	227	125	2816
	#4	216	155	2732
	#5	224	117	2952
	#6	125	104	2657
	p values
		neutrophils
	classical	0
	non-classical	0
F)	see supplemental table 1
