# Supplementary material for: Non-invasive mapping of systemic neutrophil dynamics upon cardiovascular injury
Source: Nat Cardiovasc Res. 2023 Feb 6;2(2):126–43. doi: 10.1038/s44161-022-00210-w (PMC11357992; doi:10.1038/s44161-022-00210-w)
Supplement: Supplementary file 15 — Statistical source data. [file 44161_2022_210_MOESM15_ESM.xlsx]

## Sheet: Tabelle1
A)	raw data
	Basal	classicl	non-classical	neutrophils		LPS	classicl	non-classical	neutrophils
	#1	270	116	2559		#1	174	71	4684
	#2	275	105	2352		#2	129	65	4714
	#3	539	192	2761		#3	570	123	2461
	#4	256	126	1702		#4	633	117	2526
	#5	272	135	1971		#5	238	130	3968
	#6	263	156	2985		#6	197	129	4231
	#7	264	184	3386		#7	122	108	3852
	#8	429	177	3152		#8	213	125	2949
	#9	285	154	3181		#9	206	147	2948
	#10	360	132	3034		#10	293	188	2958
	#11	817	189	2861		#11	260	136
	#12	496	178	2385		#12	245	147
	p values					p values
		neutrophils					neutrophils
	classicl	0				classicl	0
	non-classical	0				non-classical	0
B)	raw data
	Size	MalPFCs	ConPFCs	hNPPFCs		PDI	MalPFCs	ConPFCs	hNPPFCs		zeta potential	MalPFCs	ConPFCs	hNPPFCs		fluorescence	MalPFCs	ConPFCs	hNPPFCs		19F amount	ConPFCs	hNPPFCs
	#1	104.7	92.4	91.7		#1	0.08	0.09	0.08		#1	-37.14	-20.7	-30.64		#1	4.911	4.01	3.481		#1	4.58453	6.42111
	#2	106.6	95	97.8		#2	0.07	0.08	0.07		#2	-36.97	-24.33	-34.35		#2	4.735	3.899	3.584		#2	6.32779	6.01408
	#3	111.1	96.8	100.7		#3	0.1	0.08	0.07		#3	-40.88	-33.35	-35.76		#3	4.419	3.716	3.493		#3	8.81726	6.95789
	#4		102.5	101.3		#4		0.08	0.08		#4		-37.4	-32.06		#4		4.599	4.495		#4
	#5		102.7	102.8		#5		0.08	0.08		#5		-36.35	-35.94		#5		4.799	4.572		#5
	#6		99.8	95.3		#6		0.08	0.08		#6		-37.2	-33.07		#6		5.098	4.577		#6
C)	raw data
	hNPPFCs	0-25	25-50	50-75	75-100	100-125	125-150	150-175	175-200		ConPFCs	0-25	25-50	50-75	75-100	100-125	125-150	150-175	175-200
	#1	0	26.2295	45.9016	21.3115	6.55738	0	0	0		#1	0	27.6786	49.1071	18.75	4.46429	0	0	0
	#2	0	23.5714	51.4286	20	5	0	0	0		#2	0	7.14286	45.5357	28.5714	8.92857	2.67857	0	0
	#3	0	28.5714	42.0635	23.8095	5.55556	0	0	0		#3	0	2.67857	44.6429	30.3571	10.7143	0.892857	0	0
D)	raw data
		ConPFCs	hNPPFCs
	#1	29.4349	34.4774
	#2	32.5746	36.0445
	#3	33.752	38.787
	#4	33.752	38.787
	#5	34.1444	39.5706
	#6	34.5369	39.9624
	#7	36.4992	40.746
	#8	38.4615	41.9213
	#9	38.854	42.3131
	#10	39.6389	42.7049
	#11	39.6389	43.8803
	#12	39.6389	44.2721
	#13	40.4239	45.0556
	#14	40.8163	45.0556
	#15	42.3862	45.4474
	#16	43.5636	45.8392
	#17	45.5259	46.231
	#18	45.5259	46.6228
	#19	45.9184	46.6228
	#20	46.3108	46.6228
	#21	46.3108	47.0146
	#22	47.0958	47.7981
	#23	47.0958	48.1899
	#24	47.0958	48.5817
	#25	47.4882	48.5817
	#26	47.8807	48.9735
	#27	48.2732	48.9735
	#28	49.0581	49.3653
	#29	49.0581	49.3653
	#30	49.0581	49.3653
	#31	49.4505	49.7571
	#32	49.843	50.1489
	#33	50.2355	50.1489
	#34	50.2355	50.1489
	#35	50.2355	50.5407
	#36	50.2355	50.5407
	#37	51.0204	50.5407
	#38	51.0204	50.9325
	#39	51.4129	52.1078
	#40	51.4129	52.4996
	#41	52.1978	52.8914
	#42	52.1978	53.2832
	#43	52.9827	53.2832
	#44	53.3752	53.675
	#45	53.3752	54.0668
	#46	53.3752	54.0668
	#47	53.3752	54.4586
	#48	53.7677	55.2421
	#49	54.1601	55.6339
	#50	54.9451	56.0257
	#51	55.3375	56.4175
	#52	55.3375	56.4175
	#53	55.73	56.8093
	#54	56.1225	56.8093
	#55	56.1225	57.2011
	#56	56.9074	57.2011
	#57	56.9074	57.5928
	#58	57.6923	57.5928
	#59	58.8697	57.9846
	#60	59.2622	57.9846
	#61	62.0094	58.3764
	#62	62.7944	58.7682
	#63	63.1868	58.7682
	#64	63.5793	59.16
	#65	63.9717	59.5518
	#66	64.3642	59.5518
	#67	65.1491	59.5518
	#68	65.1491	60.3354
	#69	65.5416	61.1189
	#70	66.3265	62.6861
	#71	66.3265	63.0779
	#72	66.719	63.4697
	#73	67.8964	63.8615
	#74	68.2888	63.8615
	#75	68.2888	64.2532
	#76	68.2888	65.8204
	#77	69.4663	67.3876
	#78	69.8587	67.7793
	#79	70.2512	68.1711
	#80	70.6436	68.5629
	#81	71.4286	69.3465
	#82	71.4286	70.5219
	#83	72.606	71.3054
	#84	72.9984	74.048
	#85	72.9984	74.8315
	#86	72.9984	74.8315
	#87	73.3909	76.3987
	#88	74.5683	77.574
	#89	75.7457	77.574
	#90	76.1381	79.1412
	#91	76.9231	79.1412
	#92	76.9231	79.533
	#93	78.1005	80.3166
	#94	78.1005	80.3166
	#95	81.2402	81.4919
	#96	81.2402	81.8837
	#97	81.6326	81.8837
	#98	82.4176	83.0591
	#99	83.2025	83.8427
	#100	84.7724	84.2344
	#101	85.1648	87.3688
	#102	85.1648	87.7605
	#103	89.0895	89.3277
	#104	89.4819	90.1113
	#105	89.8744	91.2866
	#106	91.4443	97.947
	#107	92.6217	98.7306
	#108	93.0141	108.133
	#109	94.1915	111.66
	#110	94.9764	113.227
	#111	95.7614	115.186
	#112	98.1162	131.249
	#113	99.2936
	#114	99.2936
	#115	100.079
	#116	102.826
	#117	102.826
	#118	109.89
	#119	111.46
	#120	111.852
	#121	117.739
	#122	118.132
E)	raw data
		ConPFCs	hNPPFCs
	#1	3.3	5.2
	#2	8	4.2
	#3	3.7	9
	#4	1.5	3.8
	#5		3.1
