# Supplementary material for: Non-invasive mapping of systemic neutrophil dynamics upon cardiovascular injury
Source: Nat Cardiovasc Res. 2023 Feb 6;2(2):126–43. doi: 10.1038/s44161-022-00210-w (PMC11357992; doi:10.1038/s44161-022-00210-w)
Supplement: Supplementary file 16 — Statistical source data. [file 44161_2022_210_MOESM16_ESM.xlsx]

## Sheet: Tabelle1
B)	raw data
	CD11b	Ctrl	mNPPFCs	LPS		CD62L	Ctrl	mNPPFCs	LPS		CD63	Ctrl	mNPPFCs	LPS
	#1	3377	2655	3777		#1	1587	1971	2641		#1	127	135	38
	#2	3240	2691	11641		#2	1805	1966	2108		#2	100	126	464
	#3	3449	3361	6339		#3	1589	1558	2249		#3	120	105	240
	#4	3266	1842	5520		#4	1531	2425	2848		#4	235		686
	#5	2665	1342	6815		#5	1974	2443	2204		#5	226		121
	#6	2997	1599	17509		#6	1568	2079	--		#6			318
	#7		1506			#7		2223
	#8		2135			#8		1695
	#9		2347			#9		1822
	p values					p values
		LPS					LPS
	Ctrl	0.00757				Ctrl	0.00115
	mNPPFCs	0.000801368
C)	raw data
	migration	Ctrl	mNPPFCs			phagocytosis	Ctrl	mNPPFCs			ROS	Ctrl	mNPPFCs
	#1	185	446			#1	1203	767			#1	1203	767
	#2	322	505			#2	370	772			#2	370	772
	#3	507	161			#3	701	537			#3	701	537
	#4	403	220			#4	625	1453			#4	625	1453
	#5	338	444			#5	1203	708			#5	1203	708
						#6	773	1226			#6	773	1226
						#7		926			#7		926
A)
	Ctrl vs mNPPFCs	Log (fold change)	LOG10(Bonferroni)			ConPFCs vs mNPPFCs	Log (fold change)	LOG10(Bonferroni)
	Per1	-2.13	3.69194			Pagr1a	3.7	3.95744
	Apol11b	2.48	0			Per1	-0.57	0
	Ccdc92b	0.97	0			Apol11b	-1.51	0
	Cd55	0.29	0			Ccdc92b	-2.06	0
	Cracd	2.16	0			Cd55	-0.06	0
	Mgll	0.33	0			Cracd	-0.2	0
	Mmp9	0.05	0			Mgll	-0.26	0
	Olfm4	-0.23	0			Mmp9	-0.19	0
	Rhag	1.65	0			Olfm4	-0.04	0
	Rhd	1.59	0			Rhag	-1.32	0
	Tinagl1	0.27	0			Rhd	-2.31	0
	1300017J02Rik	0.85	0			Tinagl1	-0.09	0
	Abcb4	2.13	0			1300017J02Rik	-2.52	0
	Add2	1.92	0			Abcb4	-2.53	0
	Alas2	1.43	0			Add2	-3.23	0
	Aldh1a1	1.71	0			Alas2	-1.4	0
	Ank1	2	0			Aldh1a1	-2.82	0
	Apol8	2.15	0			Ank1	-2.74	0
	Aqp1	1.74	0			Apol8	-1.63	0
	Arhgef12	1.1	0			Aqp1	-2.11	0
	Bcl2l1	0.06	0			Arhgef12	-0.4	0
	Bpgm	0.79	0			Bcl2l1	0.04	0
	Btnl10	1.95	0			Bpgm	-0.14	0
	Car1	1.66	0			Btnl10	-1.99	0
	Car2	1.61	0			Car1	-2.47	0
	Cd24a	0.28	0			Car2	-3.02	0
	Cdr2	0.57	0			Cd24a	-0.17	0
	Ces2g	0.97	0			Cdr2	-0.4	0
	Cldn13	1.89	0			Ces2g	-0.76	0
	Ctse	0.47	0			Cldn13	-1.64	0
	Dapk2	0.26	0			Ctse	-0.41	0
	Dhrs11	0.24	0			Dapk2	-0.14	0
	Dmtn	2	0			Dhrs11	-0.12	0
	Dmwd	-0.07	0			Dmtn	-3	0
	Dnajb2	0.56	0			Dmwd	0.14	0
	Epb41	0.12	0			Dnajb2	0.26	0
	Epb42	1.73	0			Epb41	-0.07	0
	Erg	-0.04	0			Epb42	-2.32	0
	Ermap	1.93	0			Erg	-0.14	0
	Fam220a_1	0.29	0			Ermap	-2.5	0
	Fech	0.45	0			Fam220a_1	0.27	0
	Fhdc1	1.37	0			Fech	-0.37	0
	Gata1	1.5	0			Fhdc1	-0.5	0
	Gclm	0.39	0			Gata1	-0.86	0
	Gfi1b	1.4	0			Gclm	-0.14	0
	Gypa	1.61	0			Gfi1b	-1.23	0
	Hba-a1	1.34	0			Gypa	-2.84	0
	Hba-a2	1.38	0			Hba-a1	-1.49	0
	Hbb-bs	1.5	0			Hba-a2	-1.42	0
	Hbb-bt	1.64	0			Hbb-bs	-1.42	0
	Hemgn	1.65	0			Hbb-bt	-1.74	0
	Irf8	0.37	0			Hemgn	-3.17	0
	Isg20	0.32	0			Irf8	0.06	0
	Jchain	0.37	0			Isg20	0.02	0
	Kel	1.81	0			Jchain	-1.14	0
	Klf1	1.69	0			Kel	-1.92	0
	Klf5	-0.21	0			Klf1	-3.33	0
	Mfsd2b	1.94	0			Klf5	-0.05	0
	Mpp2	1.61	0			Mfsd2b	-1.8	0
	Myh10	1.55	0			Mpp2	-0.75	0
	Mylk3	0.87	0			Myh10	-1.45	0
	Myo1d	0.29	0			Mylk3	-3.84	0
	Nxpe2	1.28	0			Myo1d	-0.21	0
	Optn	0.16	0			Nxpe2	-2.97	0
	Paqr9	1.82	0			Optn	0.09	0
	Pdzk1ip1	2.22	0			Paqr9	-3.75	0
	Phospho1	-0.06	0			Pdzk1ip1	-0.59	0
	Ppp1r15a	1.08	0			Phospho1	-0.12	0
	Prxl2a	1.5	0			Ppp1r15a	-0.5	0
	Rsad2	-0.02	0			Prxl2a	-0.05	0
	Samd14	2.03	0			Rsad2	-0.47	0
	Slc25a37	0.58	0			Samd14	-1.96	0
	Slc40a1	-0.03	0			Slc25a37	-0.21	0
	Slc43a1	1.29	0			Slc40a1	-0.22	0
	Slc4a1	1.78	0			Slc43a1	-0.86	0
	Slc6a9	1.69	0			Slc4a1	-2.16	0
	Slfn14	0.82	0			Slc6a9	-1.25	0
	Snca	1.18	0			Slfn14	-0.7	0
	Sowaha	0.88	0			Snca	-1.47	0
	Sox6	1.32	0			Sowaha	-0.93	0
	Spta1	1.91	0			Sox6	-2.14	0
	Sptb	1.8	0			Spta1	-3.21	0
	Tal1	0.88	0			Sptb	-1.8	0
	Tent5c	0.38	0			Tal1	-0.72	0
	Tfrc	0.97	0			Tent5c	-0.32	0
	Tmcc2	0.37	0			Tfrc	-0.21	0
	Tmod1	1.46	0			Tmcc2	-0.1	0
	Trim10	1.54	0			Tmod1	-2.49	0
	Trim58	0.89	0			Trim10	-2.32	0
	Tspo2	1.72	0			Trim58	-1.83	0
	Ube2l6	0.29	0			Tspo2	-2.68	0
	Ube2o	0.23	0			Ube2l6	-0.11	0
	Vangl1	2.52	0			Ube2o	-0.35	0
	Zfpm1	1.64	0			Vangl1	-0.79	0
	1110032F04Rik	1.42	0			Zfpm1	-0.89	0
	1700001C19Rik	0.04	0			1110032F04Rik	-3.29	0
	1700001K19Rik	0.04	0			1700001C19Rik	0	0
	1700001O22Rik	0.04	0			1700001K19Rik	4.12	0
	1700003E16Rik	3.28	0			1700001O22Rik	0	0
	1700003F12Rik	-3.55	0			1700003E16Rik	2.77	0
	1700008O03Rik	-2.93	0			1700003F12Rik	-3.59	0
	1700016H13Rik	0.04	0			1700008O03Rik	-2.97	0
	1700029I15Rik	-3.96	0			1700016H13Rik	0	0
	1700029J07Rik	2.85	0			1700029I15Rik	-2.5	0
	1700092M07Rik	-0.07	0			1700029J07Rik	2.19	0
	2610528A11Rik	0.43	0			1700092M07Rik	-2.45	0
	2610528J11Rik	1.18	0			2610528A11Rik	0.86	0
	4930548H24Rik	2.4	0			2610528J11Rik	-1.68	0
	4930556J24Rik	0.04	0			4930548H24Rik	4.07	0
	4930562C15Rik	0.04	0			4930556J24Rik	1.5	0
	4931422A03Rik	0.76	0			4930562C15Rik	0	0
	4933428G20Rik	0.04	0			4931422A03Rik	1.21	0
	6330403K07Rik	-4	0			4933428G20Rik	1.47	0
	6430571L13Rik	2.31	0			6330403K07Rik	-2.58	0
	8030474K03Rik	-1.6	0			6430571L13Rik	2.22	0
	9530053A07Rik	0.04	0			8030474K03Rik	-1.64	0
	A030014E15Rik	0.04	0			9530053A07Rik	0	0
	A530084C06Rik	1.65	0			A030014E15Rik	0	0
	A730071L15Rik	0.04	0			A530084C06Rik	4.83	0
	A930017K11Rik	1.62	0			A730071L15Rik	0	0
	AA467197	0.28	0			A930017K11Rik	0	0
	AA792892	0.04	0			AA467197	0.09	0
	Abat	1.19	0			AA792892	0	0
	Ablim3	0.04	0			Abat	-0.13	0
	Acer1	-2.42	0			Ablim3	0	0
	Acot4	2.86	0			Acer1	-2.46	0
	Acvr1c	0.04	0			Acot4	0	0
	Adam30	-2.89	0			Acvr1c	0	0
	Adamts13	1.65	0			Adam30	-2.93	0
	Adamts9	-1.62	0			Adamts13	0	0
	Adtrp	-0.04	0			Adamts9	1.08	0
	AF067061	-1.47	0			Adtrp	0.2	0
	Ajm1	3.13	0			AF067061	-3.79	0
	Ak9	1.64	0			Ajm1	0	0
	Alx3	-1.29	0			Ak9	2.17	0
	Ambp	-4	0			Alx3	-2.93	0
	Amer2	0.27	0			Ambp	-1.44	0
	Amer3	0.04	0			Amer2	-0.26	0
	Amotl1	-0.26	0			Amer3	0	0
	Amy2a5	0.04	0			Amotl1	-1.26	0
	Angptl1	1.5	0			Amy2a5	0	0
	Angptl3	-1.29	0			Angptl1	1.44	0
	Ankrd2	0.04	0			Angptl3	-2.93	0
	Ankrd22	0.23	0			Ankrd2	0	0
	Ankrd34b	0.04	0			Ankrd22	0.04	0
	Ankrd35	-2.41	0			Ankrd34b	3.09	0
	Ankrd42	0.04	0			Ankrd35	-0.96	0
	Ankrd6	1.01	0			Ankrd42	0	0
	Ano1	2.87	0			Ankrd6	-0.01	0
	Antxr1	0.34	0			Ano1	0	0
	Aoc1	-1.66	0			Antxr1	-1.85	0
	Apol6	0.04	0			Aoc1	-0.2	0
	Apol9a	0.04	0			Apol6	2.17	0
	Aqp3	1.63	0			Apol9a	0	0
	Areg	0.04	0			Aqp3	0	0
	Arhgef28	2.25	0			Areg	0	0
	Arhgef33	-0.05	0			Arhgef28	1.52	0
	Arhgef9	1.4	0			Arhgef33	0.51	0
	Armc12	0.16	0			Arhgef9	-0.96	0
	Armh2	2.38	0			Armc12	-0.4	0
	Arnt2	2.33	0			Armh2	0	0
	Arpp21	1.59	0			Arnt2	2.76	0
	Art2a	0.43	0			Arpp21	3.36	0
	Art4	1.57	0			Art2a	-2.41	0
	Arxes2	0.04	0			Art4	-1.93	0
	Asb10	0.04	0			Arxes2	0	0
	Astl	0.04	0			Asb10	0	0
	Atp13a4	2.87	0			Astl	0	0
	Atp1a2	1.64	0			Atp13a4	1.49	0
	Atp5o_1	5.34	0			Atp1a2	0	0
	Atp6v0e2	0.04	0			Atp5o_1	0	0
	Atp6v1c2	-2.39	0			Atp6v0e2	0	0
	Atp8b1	1.06	0			Atp6v1c2	-0.98	0
	Atp8b3	1.64	0			Atp8b1	-2.44	0
	Atp8b5	0.21	0			Atp8b3	1.46	0
	Awat1	0.83	0			Atp8b5	0.97	0
	AY074887	1.83	0			Awat1	0.68	0
	B3gnt6	0.31	0			AY074887	0.96	0
	Baiap2l2	-0.8	0			B3gnt6	-0.25	0
	BC048671	-0.78	0			Baiap2l2	-0.27	0
	Bcar3	0.58	0			BC048671	-1.06	0
	Bcl2l15	0.27	0			Bcar3	0.25	0
	Bcl6b	-0.89	0			Bcl2l15	0.82	0
	Bco1	0.04	0			Bcl6b	-2.49	0
	Begain	0.04	0			Bco1	0	0
	Bend5	-0.79	0			Begain	0	0
	Bend6	0.04	0			Bend5	-3.92	0
	Bfsp2	-0.06	0			Bend6	3.62	0
	Bglap2	-4.33	0			Bfsp2	-0.97	0
	Bhlhe22	-0.39	0			Bglap2	-0.67	0
	Bhlhe41	-0.08	0			Bhlhe22	0.77	0
	Blk	1.61	0			Bhlhe41	-0.74	0
	Bmp10	0.04	0			Blk	-1.43	0
	Bmp4	3.51	0			Bmp10	0	0
	Bmp7	0.21	0			Bmp4	2.17	0
	Bok	-3.25	0			Bmp7	-2.95	0
	Bpifa6	0.04	0			Bok	-1.84	0
	C130074G19Rik	-1.25	0			Bpifa6	0	0
	C1s1	-0.28	0			C130074G19Rik	-2.89	0
	C2	0.71	0			C1s1	0.88	0
	C2cd4a	-2.37	0			C2	1.25	0
	Cabp2	0.04	0			C2cd4a	0.69	0
	Cabp5	0.04	0			Cabp2	0	0
	Calhm5	-1.64	0			Cabp5	0	0
	Camk4	0.83	0			Calhm5	-1.68	0
	Camp	0.18	0			Camk4	-0.88	0
	Cav1	0.29	0			Camp	0.15	0
	Cbs	-3.3	0			Cav1	-0.2	0
	Cc2d2b	2.36	0			Cbs	1.58	0
	Ccdc146	-0.51	0			Cc2d2b	0	0
	Ccdc148	-0.81	0			Ccdc146	-0.4	0
	Ccdc149	2.29	0			Ccdc148	-0.98	0
	Ccdc183	1.64	0			Ccdc149	-0.21	0
	Ccdc192	0.04	0			Ccdc183	0	0
	Ccdc39	0.04	0			Ccdc192	0	0
	Ccdc63	0.05	0			Ccdc39	3.43	0
	Ccn4	1.88	0			Ccdc63	-0.2	0
	Ccn5	-3.25	0			Ccn4	0.57	0
	Ccser1	-1.64	0			Ccn5	-2.09	0
	Cct6b	-0.48	0			Ccser1	-1.68	0
	Cd209g	-2.88	0			Cct6b	-0.16	0
	Cd300ld4	0.04	0			Cd209g	-1.45	0
	Cd300ld5	-3.7	0			Cd300ld4	0	0
	Cdk3	3.53	0			Cd300ld5	-3.74	0
	Ceacam10	0.32	0			Cdk3	0	0
	Ceacam2	0.06	0			Ceacam10	-0.07	0
	Ceacam20	0.04	0			Ceacam2	-0.74	0
	Cel	0.04	0			Ceacam20	0	0
	Celf3	2.37	0			Cel	0	0
	Ces2b	2.87	0			Celf3	3.29	0
	Cfap157	0.2	0			Ces2b	0	0
	Cfap53	1.65	0			Cfap157	-2.96	0
	Cfap57	0.22	0			Cfap53	0	0
	Cfap61	2.35	0			Cfap57	0.24	0
	Cfap91	-2.39	0			Cfap61	0	0
	Cgref1	-1.66	0			Cfap91	-2.43	0
	Chil1	0.13	0			Cgref1	-0.78	0
	Chil5	0.22	0			Chil1	-0.05	0
	Chn1	-0.05	0			Chil5	0.12	0
	Chrnb1	-0.1	0			Chn1	0.52	0
	Chst2	-0.61	0			Chrnb1	0.01	0
	Chst3	3.05	0			Chst2	-1.4	0
	Cldn5	-1.64	0			Chst3	-0.49	0
	Clip4	-2.39	0			Cldn5	-1.68	0
	Cmbl	-1.08	0			Clip4	-2.43	0
	Cmtm8	0	0			Cmbl	-2.31	0
	Cnga4	0.13	0			Cmtm8	-0.22	0
	Cnn1	0.04	0			Cnga4	0.52	0
	Col10a1	-1.1	0			Cnn1	0	0
	Col11a1	-1.66	0			Col10a1	-1.68	0
	Col1a1	-0.64	0			Col11a1	1.27	0
	Col1a2	-1.06	0			Col1a1	-0.39	0
	Col25a1	2.8	0			Col1a2	-0.82	0
	Col28a1	1.64	0			Col25a1	0	0
	Col3a1	-1.17	0			Col28a1	0	0
	Col8a1	-1.05	0			Col3a1	-0.98	0
	Coro2b	0.07	0			Col8a1	-0.83	0
	Cpe	-0.44	0			Coro2b	-0.88	0
	Cpne4	0.04	0			Cpe	-0.65	0
	Cpne5	1.18	0			Cpne4	0	0
	Cpvl	-4.42	0			Cpne5	-0.2	0
	Crtac1	0.04	0			Cpvl	-4.45	0
	Crybb3	0.04	0			Crtac1	-0.26	0
	Csdc2	0.04	0			Crybb3	0	0
	Csf2	0.04	0			Csdc2	0	0
	Csl	-1.64	0			Csf2	0	0
	Cspg4b	-2.87	0			Csl	-1.68	0
	Csrp3	-0.45	0			Cspg4b	-2.91	0
	Cstdc5	0.6	0			Csrp3	1.3	0
	Ctla2a	1.1	0			Cstdc5	0.19	0
	Cxcl2	-0.05	0			Ctla2a	-1.12	0
	Cybrd1	0.04	0			Cxcl2	-0.06	0
	Cyp26b1	1.64	0			Cybrd1	2.65	0
	Cyp26c1	-2.28	0			Cyp26b1	0	0
	Cyp2d26	-2.89	0			Cyp26c1	-4.66	0
	Cyp8b1	0.04	0			Cyp2d26	-2.93	0
	D13Ertd608e	3.27	0			Cyp8b1	0	0
	D7Ertd443e	0.04	0			D13Ertd608e	0	0
	Dazl	4.45	0			D7Ertd443e	0	0
	Ddit4l	-1.19	0			Dazl	0	0
	Ddx25	1.45	0			Ddit4l	-4.05	0
	Ddx43	-2.39	0			Ddx25	0.5	0
	Defb25	2.38	0			Ddx43	-2.43	0
	Dlec1	3.51	0			Defb25	0	0
	Dlx1	-1.36	0			Dlec1	0	0
	Dmgdh	1.64	0			Dlx1	0.46	0
	Dnah9	-1.64	0			Dmgdh	0	0
	Dnajc6	0.35	0			Dnah9	-0.22	0
	Dnase1l3	2.34	0			Dnajc6	-0.03	0
	Dnase2b	0.04	0			Dnase1l3	-0.65	0
	Dpep1	-2.43	0			Dnase2b	1.46	0
	Dpf3	-0.67	0			Dpep1	-1.66	0
	Dpysl5	1.64	0			Dpf3	-2	0
	Drc1	-2.39	0			Dpysl5	0	0
	Dsg2	0.04	0			Drc1	-2.43	0
	Dusp14	-3.59	0			Dsg2	0	0
	E130116L18Rik	0.04	0			Dusp14	-1.38	0
	E130218I03Rik	0.58	0			E130116L18Rik	0	0
	Ear1	0.28	0			E130218I03Rik	2.18	0
	Ear10	2.86	0			Ear1	-0.88	0
	Ear6	0.16	0			Ear10	0	0
	Ebf2	0.04	0			Ear6	-1.09	0
	Ebf3	-0.8	0			Ebf2	0	0
	Ecm2	0.04	0			Ebf3	0.23	0
	Efna1	-1.64	0			Ecm2	2.17	0
	Efna4	-1.74	0			Efna1	-1.68	0
	Eif1ad3	-0.54	0			Efna4	-0.58	0
	Elfn2	1.62	0			Eif1ad3	-2.92	0
	Emid1	1.01	0			Elfn2	0	0
	Enpp5	0.38	0			Emid1	-0.5	0
	Enpp6	-0.07	0			Enpp5	-0.17	0
	Enthd1	-2.39	0			Enpp6	0.22	0
	Eomes	2.77	0			Enthd1	0.99	0
	Epha8	-0.77	0			Eomes	3.68	0
	Ephx4	0.04	0			Epha8	0.41	0
	Epx	0.02	0			Ephx4	0	0
	Erbb2	3.8	0			Epx	-1.29	0
	Erich5	-3.54	0			Erbb2	2.73	0
	Esam	0.29	0			Erich5	0.02	0
	F2r	0.97	0			Esam	-1.47	0
	F2rl2	0.2	0			F2r	0.26	0
	F2rl3	-0.11	0			F2rl2	-0.62	0
	Fam167a	-0.41	0			F2rl3	-1.18	0
	Fam171a2	3.53	0			Fam167a	-0.57	0
	Fam178b	0.33	0			Fam171a2	1.89	0
	Fam184b	0.04	0			Fam178b	0.93	0
	Fam186a	0.04	0			Fam184b	0	0
	Fam71f2	-2.39	0			Fam186a	0	0
	Fam81a	-1.65	0			Fam71f2	-2.43	0
	Fam83c	0.04	0			Fam81a	-1.69	0
	Fancd2os	0.04	0			Fam83c	3.14	0
	Fat1	-0.85	0			Fancd2os	3.82	0
	Fbn2	0.04	0			Fat1	-0.19	0
	Fbxl16	0.04	0			Fbn2	0	0
	Fbxl7	0.04	0			Fbxl16	0	0
	Fbxo27	-0.08	0			Fbxl7	0	0
	Fcmr	3.27	0			Fbxo27	0.28	0
	Fcrlb	0.04	0			Fcmr	-2.25	0
	Fgd5	-2.36	0			Fcrlb	0	0
	Fgf10	0.69	0			Fgd5	0.4	0
	Fgf13	0.58	0			Fgf10	-0.22	0
	Fgf17	0.04	0			Fgf13	0.72	0
	Fgf3	0.3	0			Fgf17	0	0
	Fgfr2	-0.93	0			Fgf3	0.23	0
	Fkbp10	-2.58	0			Fgfr2	1.33	0
	Fkbp6	0.04	0			Fkbp10	0.15	0
	Fmo1	-0.08	0			Fkbp6	0	0
	Fmo2	-3.55	0			Fmo1	-3.59	0
	Fndc5	1.64	0			Fmo2	-0.56	0
	Fndc7	0.04	0			Fndc5	0	0
	Foxe1	-1.64	0			Fndc7	2.23	0
	Foxg1	1.52	0			Foxe1	0.49	0
	Fras1	0.04	0			Foxg1	1.18	0
	Frem1	0.04	0			Fras1	0	0
	Fxyd1	-2.44	0			Frem1	0	0
	Fxyd3	4.02	0			Fxyd1	0.26	0
	Fzd6	-0.36	0			Fxyd3	4.25	0
	Fzd9	3.17	0			Fzd6	-2.13	0
	Gabra2	1.54	0			Fzd9	2.22	0
	Gabrd	-0.34	0			Gabra2	-0.22	0
	Gabrr2	-1.65	0			Gabrd	-0.41	0
	Galr2	-2.77	0			Gabrr2	-0.21	0
	Gapdhs	1.04	0			Galr2	-1.66	0
	Garem2	0.04	0			Gapdhs	1.15	0
	Gas2l2	1.49	0			Garem2	0	0
	Gbgt1	4.18	0			Gas2l2	0.94	0
	Gbp11	2.88	0			Gbgt1	2.71	0
	Gbx1	0.04	0			Gbp11	1.49	0
	Gcm2	0.04	0			Gbx1	0	0
	Gdap1l1	0.04	0			Gcm2	0	0
	Gem	0.79	0			Gdap1l1	0	0
	Gfap	2.4	0			Gem	-0.09	0
	Gfra4	0.04	0			Gfap	-4.06	0
	Ggt7	-2.35	0			Gfra4	3.63	0
	Ghrl	-1.62	0			Ggt7	1.33	0
	Gimap7	-0.38	0			Ghrl	2.56	0
	Gja4	0.04	0			Gimap7	-1.29	0
	Gjb3	-0.43	0			Gja4	0	0
	Gje1	0.04	0			Gjb3	-0.31	0
	Glra3	0.04	0			Gje1	0	0
	Glrp1	-0.09	0			Glra3	0	0
	Gm10190	-1.68	0			Glrp1	-0.01	0
	Gm10320	-0.07	0			Gm10190	-0.2	0
	Gm10408	0.04	0			Gm10320	-0.06	0
	Gm10491	0.04	0			Gm10408	1.49	0
	Gm11027	2.38	0			Gm10491	0	0
	Gm1141	-3.2	0			Gm11027	0	0
	Gm11992	0.44	0			Gm1141	-1.73	0
	Gm13199	-0.42	0			Gm11992	0.29	0
	Gm13283	-3.47	0			Gm13199	-1.08	0
	Gm13288	0.04	0			Gm13283	-0.3	0
	Gm13290	-2.39	0			Gm13288	0	0
	Gm14327	-1.87	0			Gm13290	-0.96	0
	Gm14434	0.22	0			Gm14327	-1.38	0
	Gm14440	0.14	0			Gm14434	-5.87	0
	Gm17657	-1.64	0			Gm14440	-1.79	0
	Gm20517	1.94	0			Gm17657	-1.68	0
	Gm20521	-1.99	0			Gm20517	-4.86	0
	Gm20537	3.28	0			Gm20521	-1.07	0
	Gm20538	0.41	0			Gm20537	0.01	0
	Gm20878	0.04	0			Gm20538	-2.46	0
	Gm21976	0.04	0			Gm20878	4.44	0
	Gm26620	4.45	0			Gm21976	0	0
	Gm27021	2.38	0			Gm26620	0	0
	Gm29094	-3.02	0			Gm27021	0	0
	Gm29106	0.04	0			Gm29094	0.77	0
	Gm29427	-3.24	0			Gm29106	0	0
	Gm29554	-2.83	0			Gm29427	-0.16	0
	Gm31160	-1.28	0			Gm29554	-2.87	0
	Gm34653	0.04	0			Gm31160	-2.91	0
	Gm36079	0.17	0			Gm34653	0	0
	Gm36210	0.04	0			Gm36079	-1.05	0
	Gm37988	0.51	0			Gm36210	0	0
	Gm42372	2.34	0			Gm37988	-1.33	0
	Gm42417	-6.17	0			Gm42372	1.49	0
	Gm42791	-2.11	0			Gm42417	-0.42	0
	Gm42957	2.41	0			Gm42791	-4.5	0
	Gm43552	1.19	0			Gm42957	2.78	0
	Gm43738	0.04	0			Gm43552	2.42	0
	Gm44505	0.04	0			Gm43738	4.1	0
	Gm44511	0.04	0			Gm44505	4.54	0
	Gm44973	-5.49	0			Gm44511	2.92	0
	Gm45208	0.04	0			Gm44973	-0.8	0
	Gm45692	3.26	0			Gm45208	0	0
	Gm4779	3.26	0			Gm45692	3.46	0
	Gm49337	-2.89	0			Gm4779	3.02	0
	Gm49355	3.04	0			Gm49337	0.85	0
	Gm49359	-5.54	0			Gm49355	0.53	0
	Gm49378	4.2	0			Gm49359	-5.58	0
	Gm49387	2.04	0			Gm49378	0	0
	Gm49416	4.36	0			Gm49387	-3.51	0
	Gm49486	2.92	0			Gm49416	0.01	0
	Gm49496	0.08	0			Gm49486	0	0
	Gm49527	-5.51	0			Gm49496	0.59	0
	Gm49601	5.71	0			Gm49527	-5.55	0
	Gm525	2.77	0			Gm49601	3.49	0
	Gm5415	0.04	0			Gm525	0	0
	Gm572	0.04	0			Gm5415	0	0
	Gm5741	0.04	0			Gm572	0	0
	Gm614	0.04	0			Gm5741	4.39	0
	Gm6902	0.04	0			Gm614	0	0
	Gm7102	0.04	0			Gm6902	0	0
	Gm7879	2.8	0			Gm7102	0	0
	Gm8050	0.04	0			Gm7879	4.07	0
	Gm826	-1.65	0			Gm8050	0	0
	Gm867	3.41	0			Gm826	-1.69	0
	Gm9774	0.31	0			Gm867	0.26	0
	Gnat1	0.04	0			Gm9774	-0.37	0
	Gnaz	0.38	0			Gnat1	0	0
	Gng3	0.09	0			Gnaz	-1.47	0
	Gng8	0.04	0			Gng3	-0.88	0
	Gnrh1	-0.75	0			Gng8	0	0
	Gp1ba	0.71	0			Gnrh1	-0.3	0
	Gpd1	0.44	0			Gp1ba	0.37	0
	Gpm6b	-2.88	0			Gpd1	0.35	0
	Gpr174	-2.64	0			Gpm6b	-1.1	0
	Gpr82	0.04	0			Gpr174	-2.73	0
	Gpx2	0.04	0			Gpr82	2.94	0
	Gramd2	0.16	0			Gpx2	0	0
	Grid1	-1.64	0			Gramd2	-0.01	0
	Grin3a	0.15	0			Grid1	-1.68	0
	Grm1	0.13	0			Grin3a	0.25	0
	Grm4	0.04	0			Grm1	-0.12	0
	Gucy1a1	0.96	0			Grm4	0	0
	H2ac21	-3.96	0			Gucy1a1	-1.43	0
	H2ac24	1.62	0			H2ac21	-4	0
	H2ac4	1.72	0			H2ac24	1.33	0
	H2al1e	2.38	0			H2ac4	0.78	0
	H2bc13	1.9	0			H2al1e	0	0
	H2-Bl	-0.83	0			H2bc13	2.38	0
	H2bu1-ps	1.64	0			H2-Bl	-0.28	0
	H2-Ea	-1.59	0			H2bu1-ps	0	0
	H3c7	2.95	0			H2-Ea	-0.89	0
	H3f4	2.87	0			H3c7	0.46	0
	H4c18	0.04	0			H3f4	4.08	0
	H60b	-2.95	0			H4c18	4.26	0
	H60c	-0.46	0			H60b	-2.98	0
	Havcr1	1.9	0			H60c	-0.32	0
	Hecw1	0.04	0			Havcr1	-0.7	0
	Hes2	0.04	0			Hecw1	0	0
	Hic1	-0.09	0			Hes2	0	0
	Hif3a	0.04	0			Hic1	-0.5	0
	Hmgcs2	-0.15	0			Hif3a	0	0
	Hoxa3	2.52	0			Hmgcs2	-3.85	0
	Hspb1	4.02	0			Hoxa3	2.77	0
	Hspb7	1.64	0			Hspb1	2.31	0
	Hspg2	-1.77	0			Hspb7	1.46	0
	Htr1b	0.43	0			Hspg2	-1.11	0
	Htr2a	-0.23	0			Htr1b	1.75	0
	Icos	-0.69	0			Htr2a	-3.34	0
	Id4	1.93	0			Icos	-2.27	0
	Ifitm7	0.04	0			Id4	1.41	0
	Igfbp3	-0.12	0			Ifitm7	0	0
	Igll1	2.01	0			Igfbp3	-0.58	0
	Igsf9b	0.04	0			Igll1	-1.09	0
	Ihh	0.29	0			Igsf9b	0	0
	Il12b	0.04	0			Ihh	0.07	0
	Il17d	0.04	0			Il12b	0	0
	Il23r	0.04	0			Il17d	2.7	0
	Il6	-0.53	0			Il23r	0	0
	Il9r	0.99	0			Il6	2.02	0
	Ildr1	-1.95	0			Il9r	-2.93	0
	Impg1	-2.39	0			Ildr1	-3.59	0
	Iqank1	0.04	0			Impg1	-2.43	0
	Irx3	2.86	0			Iqank1	0	0
	Islr2	4.23	0			Irx3	3.29	0
	Ism2	3.15	0			Islr2	2.45	0
	Itga7	3.84	0			Ism2	0	0
	Itgae	-1.33	0			Itga7	3.2	0
	Itgb2l	0.08	0			Itgae	-0.43	0
	Itih5	0.4	0			Itgb2l	-0.07	0
	Jph1	1.27	0			Itih5	-0.25	0
	Jph3	0.46	0			Jph1	-1.65	0
	Katnal2	-1.64	0			Jph3	-0.12	0
	Kbtbd12	0.04	0			Katnal2	0.49	0
	Kcna7	0.04	0			Kbtbd12	1.52	0
	Kcnc1	-2.47	0			Kcna7	0	0
	Kcnj12	0.04	0			Kcnc1	-2.5	0
	Kcnj13	-0.06	0			Kcnj12	0	0
	Kcnj14	0.04	0			Kcnj13	-0.97	0
	Kcnj6	0.04	0			Kcnj14	1.46	0
	Kcnk1	0.04	0			Kcnj6	0	0
	Kcnk4	1.65	0			Kcnk1	1.46	0
	Kcnk5	1.51	0			Kcnk4	0	0
	Kcnn1	1.08	0			Kcnk5	-0.16	0
	Khdrbs2	0.04	0			Kcnn1	-0.98	0
	Kirrel2	-1.64	0			Khdrbs2	0	0
	Klb	2.4	0			Kirrel2	-0.21	0
	Klhdc8b	-1.25	0			Klb	0	0
	Klhl29	0.04	0			Klhdc8b	-1	0
	Klhl34	0.04	0			Klhl29	3.09	0
	Klra9	2.85	0			Klhl34	0	0
	Klrb1a	-1.63	0			Klra9	0	0
	Klrc1	0.63	0			Klrb1a	0.55	0
	Klrg1	0.71	0			Klrc1	-1.83	0
	Klri1	0.04	0			Klrg1	-1.69	0
	Krt77	0.04	0			Klri1	0	0
	Krt8	0.04	0			Krt77	0	0
	L3mbtl4	0.04	0			Krt8	0	0
	Lama1	0.04	0			L3mbtl4	0	0
	Lama5	1.54	0			Lama1	0	0
	Lce1i	0.04	0			Lama5	0.87	0
	Lce1j	0.04	0			Lce1i	0	0
	Ldb2	0.04	0			Lce1j	0	0
	Lhfpl1	0.04	0			Ldb2	0	0
	Lhfpl5	1.64	0			Lhfpl1	0	0
	Lhx1	-0.47	0			Lhfpl5	0	0
	Limch1	0.38	0			Lhx1	-0.18	0
	Lipm	2.09	0			Limch1	-2.59	0
	Lipo2	0.04	0			Lipm	3.23	0
	Lix1	-2.46	0			Lipo2	0	0
	Loxl4	0.04	0			Lix1	-2.49	0
	Lrp3	0.04	0			Loxl4	3.12	0
	Lrrc36	1.18	0			Lrp3	0	0
	Lrrc8e	2.39	0			Lrrc36	-1.68	0
	Lrrn2	0.04	0			Lrrc8e	0	0
	Lrrn3	1.64	0			Lrrn2	3.09	0
	Lrrn4	-0.43	0			Lrrn3	-0.22	0
	Ltf	0.08	0			Lrrn4	-0.49	0
	Lum	-0.27	0			Ltf	0.06	0
	Ly6g	0.18	0			Lum	-0.95	0
	Ly6g6f	0.04	0			Ly6g	0.01	0
	Lyg2	0.04	0			Ly6g6f	0	0
	Lypd11	-0.68	0			Lyg2	0	0
	Lzts1	2.5	0			Lypd11	-0.07	0
	Mab21l1	2.13	0			Lzts1	3.25	0
	Mag	0.44	0			Mab21l1	-1.69	0
	Mamdc4	0.17	0			Mag	0.6	0
	Map2	2.4	0			Mamdc4	1.53	0
	Mapk8ip2	0.04	0			Map2	0	0
	Marco	-2.37	0			Mapk8ip2	0	0
	Matn3	0.04	0			Marco	0.83	0
	Mb	0.04	0			Matn3	0	0
	Med12l	0.17	0			Mb	0	0
	Mef2b	0.4	0			Med12l	-0.13	0
	Megf11	0.79	0			Mef2b	-4.4	0
	Meig1	-0.43	0			Megf11	1.89	0
	Meiosin	1.64	0			Meig1	-1.37	0
	Meis3	-0.07	0			Meiosin	0	0
	Mesp2	0.04	0			Meis3	-0.01	0
	Methig1	0.04	0			Mesp2	0	0
	Mfap2	2.36	0			Methig1	0	0
	Mfrp	1.18	0			Mfap2	2.21	0
	Mfsd4b1	0.04	0			Mfrp	0.66	0
	Mfsd4b5	0.01	0			Mfsd4b1	0	0
	Mgat4f	1.64	0			Mfsd4b5	0.43	0
	Mgat5b	3.29	0			Mgat4f	0	0
	Mgp	0.46	0			Mgat5b	0	0
	Minar1	0.04	0			Mgp	-0.5	0
	Mlxipl	0.19	0			Minar1	0	0
	Mmp2	0.1	0			Mlxipl	-0.27	0
	Mmp24	3.97	0			Mmp2	-0.1	0
	Mmp27	0.33	0			Mmp24	0	0
	Mogat2	-0.06	0			Mmp27	0.3	0
	Mpz	2.38	0			Mogat2	0.09	0
	Mrgpra2a	0.12	0			Mpz	4.46	0
	Mrgpra6	0.04	0			Mrgpra2a	0.12	0
	Ms4a4d	-0.84	0			Mrgpra6	2.85	0
	Msc	-1.64	0			Ms4a4d	1.16	0
	Mt2	-0.68	0			Msc	-1.68	0
	Mtcl1	2.58	0			Mt2	-0.66	0
	Mtmr11	0.29	0			Mtcl1	-0.21	0
	Myadml2	0.31	0			Mtmr11	0.98	0
	Mybpc2	3.49	0			Myadml2	0.05	0
	Mycn	-0.02	0			Mybpc2	0	0
	Myh4	0.04	0			Mycn	-0.91	0
	Myo7b	-1.64	0			Myh4	0	0
	Nanos2	0.04	0			Myo7b	-1.68	0
	Ndrg4	-1.64	0			Nanos2	0	0
	Ndufb11b	0.04	0			Ndrg4	-0.22	0
	Nek5	1.51	0			Ndufb11b	0	0
	Nfib	-0.04	0			Nek5	0.96	0
	Ngp	0.14	0			Nfib	-1.68	0
	Nlrc3	0.16	0			Ngp	0.03	0
	Nmur1	1.65	0			Nlrc3	-0.79	0
	Nos2	1.48	0			Nmur1	0	0
	Npff	-4.74	0			Nos2	4.46	0
	Npr2	-0.19	0			Npff	-1.24	0
	Npy	2.83	0			Npr2	0.65	0
	Nr1i2	0.04	0			Npy	0	0
	Nr1i3	-3.51	0			Nr1i2	0	0
	Nrcam	-2.39	0			Nr1i3	-3.55	0
	Nrgn	0.65	0			Nrcam	-2.43	0
	Nrn1l	-0.35	0			Nrgn	-1.45	0
	Nt5c1b	0.04	0			Nrn1l	-1.49	0
	Nwd2	0.04	0			Nt5c1b	0	0
	Odaph	1.64	0			Nwd2	0	0
	Olfr1031	0.04	0			Odaph	0	0
	Olfr1033	0.04	0			Olfr1031	0	0
	Olfr1039	-0.08	0			Olfr1033	0	0
	Olfr1122	1.64	0			Olfr1039	0.3	0
	Olfr1156	0.04	0			Olfr1122	0	0
	Olfr129	0.04	0			Olfr1156	1.46	0
	Olfr1310	0.04	0			Olfr129	0	0
	Olfr1316	0.04	0			Olfr1310	0	0
	Olfr1321	0.04	0			Olfr1316	0	0
	Olfr1326-ps1	0.04	0			Olfr1321	1.46	0
	Olfr1344	0.04	0			Olfr1326-ps1	0	0
	Olfr1469	-0.04	0			Olfr1344	3	0
	Olfr152	1.64	0			Olfr1469	0.96	0
	Olfr243	3.22	0			Olfr152	2.17	0
	Olfr267	0.04	0			Olfr243	1.46	0
	Olfr30	-0.04	0			Olfr267	0	0
	Olfr338	-0.92	0			Olfr30	-1.68	0
	Olfr344	0.04	0			Olfr338	-1.84	0
	Olfr345	0.04	0			Olfr344	1.46	0
	Olfr373	0.04	0			Olfr345	0	0
	Olfr398	0.04	0			Olfr373	3.86	0
	Olfr432	0.04	0			Olfr398	1.47	0
	Olfr46	1.64	0			Olfr432	3.02	0
	Olfr482	-1.64	0			Olfr46	0	0
	Olfr527	0.04	0			Olfr482	-0.22	0
	Olfr539	1.64	0			Olfr527	0	0
	Olfr57	-1.64	0			Olfr539	2.18	0
	Olfr633	2.86	0			Olfr57	-0.22	0
	Olfr646	0.04	0			Olfr633	0	0
	Olfr700	0.04	0			Olfr646	0	0
	Olfr720	0.04	0			Olfr700	0	0
	Olfr727	0.04	0			Olfr720	0	0
	Olfr788	1.64	0			Olfr727	0	0
	Olfr802	0.04	0			Olfr788	0	0
	Olfr843	0.04	0			Olfr802	0	0
	Orm1	0.29	0			Olfr843	0	0
	Orm2	4.33	0			Orm1	0.3	0
	Osbpl10	1.64	0			Orm2	4.43	0
	Otoa	0.04	0			Osbpl10	1.48	0
	Ovol2	-1.66	0			Otoa	0	0
	Oxtr	2.38	0			Ovol2	-0.21	0
	Padi1	0.14	0			Oxtr	1.46	0
	Pamr1	-0.04	0			Padi1	0.43	0
	Panx2	0.48	0			Pamr1	-1.68	0
	Pard3	0.17	0			Panx2	-0.36	0
	Patl2	0.04	0			Pard3	-0.28	0
	Pax5	1.35	0			Patl2	0	0
	Pax6	1.64	0			Pax5	-0.48	0
	Pbld2	-2.37	0			Pax6	0	0
	Pcdh19	1.64	0			Pbld2	0.71	0
	Pcdhb16	0.04	0			Pcdh19	2.65	0
	Pcdhb17	0.04	0			Pcdhb16	0	0
	Pcdhb5	0.04	0			Pcdhb17	0	0
	Pcdhga11	0.04	0			Pcdhb5	0	0
	Pcdhgb5	3.13	0			Pcdhga11	0	0
	Pcdhgb6	0.87	0			Pcdhgb5	4.66	0
	Pcdhgb7	2.38	0			Pcdhgb6	-3.64	0
	Pde3a	-0.04	0			Pcdhgb7	0	0
	Pdgfra	-4.38	0			Pde3a	-1.68	0
	Pdia2	3.01	0			Pdgfra	-1.67	0
	Pdzd7	0.04	0			Pdia2	-1.7	0
	Perp	-0.69	0			Pdzd7	0	0
	Pfn4	-2.34	0			Perp	-0.4	0
	Phactr1	0.64	0			Pfn4	-2.42	0
	Pipox	-0.05	0			Phactr1	0.56	0
	Pkhd1l1	1.45	0			Pipox	-1.66	0
	Pkia	0.04	0			Pkhd1l1	-5.98	0
	Pknox2	-0.12	0			Pkia	0	0
	Pla1a	-0.03	0			Pknox2	-0.18	0
	Pla2g2d	0.04	0			Pla1a	1.44	0
	Plcd4	3.08	0			Pla2g2d	0	0
	Plekha7	0.01	0			Plcd4	3.19	0
	Plekhh2	-3.25	0			Plekha7	-2.38	0
	Plg	-0.76	0			Plekhh2	-0.29	0
	Plin1	0.04	0			Plg	-0.35	0
	Plin5	0.57	0			Plin1	1.49	0
	Pllp	-3.54	0			Plin5	0.04	0
	Pm20d1	0.04	0			Pllp	-0.71	0
	Podn	0.04	0			Pm20d1	0	0
	Podnl1	2.7	0			Podn	0	0
	Popdc2	1.44	0			Podnl1	-1.66	0
	Potegl	0.04	0			Popdc2	0.65	0
	Pou3f2	-1.64	0			Potegl	3.11	0
	Pou5f1	-2.39	0			Pou3f2	-1.68	0
	Pp2d1	-4.14	0			Pou5f1	-2.43	0
	Ppil6	-2.84	0			Pp2d1	-4.18	0
	Ppm1n	2.25	0			Ppil6	0.86	0
	Ppp1r14a	0.04	0			Ppm1n	1.41	0
	Prelp	1.33	0			Ppp1r14a	0	0
	Prex2	0.04	0			Prelp	2.06	0
	Prf1	-0.44	0			Prex2	0	0
	Prg3	0.33	0			Prf1	-0.88	0
	Prlr	3.74	0			Prg3	-0.89	0
	Prok1	2.86	0			Prlr	1.49	0
	Prok2	0.31	0			Prok1	0	0
	Prokr2	0.04	0			Prok2	0.15	0
	Prom2	2.38	0			Prokr2	1.46	0
	Proser2	0.52	0			Prom2	0	0
	Prph	0.04	0			Proser2	-2.44	0
	Prr15l	3.22	0			Prph	0	0
	Prr18	-4.46	0			Prr15l	4.07	0
	Prr22	0.71	0			Prr18	-1.05	0
	Prss12	1.64	0			Prr22	-3.25	0
	Prss28	0.04	0			Prss12	0	0
	Prss47	0.04	0			Prss28	2.78	0
	Prss53	2.87	0			Prss47	0	0
	Ptgfr	-2.39	0			Prss53	3.03	0
	Ptprd	-1.69	0			Ptgfr	-0.98	0
	Ptprr	-0.71	0			Ptprd	1.42	0
	Ptx3	2.32	0			Ptprr	-0.1	0
	Pvrig	0.56	0			Ptx3	0	0
	Pxdn	-1.64	0			Pvrig	0.48	0
	Rab15	0.3	0			Pxdn	-1.68	0
	Rab17	0.04	0			Rab15	0.3	0
	Rab27b	-0.85	0			Rab17	0	0
	Rab42	0.35	0			Rab27b	-2.16	0
	Rac3	1.49	0			Rab42	-2.51	0
	Radil	0.04	0			Rac3	0.81	0
	Rarb	-1.64	0			Radil	0	0
	Rasl10b	1.65	0			Rarb	-1.68	0
	Rdh9	-2.01	0			Rasl10b	2.27	0
	Reep2	3.96	0			Rdh9	-1.33	0
	Rem2	-0.61	0			Reep2	2.78	0
	Ret	-0.69	0			Rem2	-1.39	0
	Retnlb	0.86	0			Ret	-0.51	0
	Retnlg	0.04	0			Retnlb	0.03	0
	Rgma	-1.65	0			Retnlg	-0.05	0
	Rgs16	3.19	0			Rgma	1.71	0
	Rgs8	-1.25	0			Rgs16	0	0
	Rgsl1	3.25	0			Rgs8	0.9	0
	Rhox8	-0.08	0			Rgsl1	0	0
	Rimbp3	1.18	0			Rhox8	-2.47	0
	Ripk4	-2.37	0			Rimbp3	-0.2	0
	Ripor3	1.61	0			Ripk4	0.42	0
	Rnf151	3.22	0			Ripor3	0	0
	Rnf183	0.04	0			Rnf151	0	0
	Rnf212	3.83	0			Rnf183	0	0
	Ror2	0.04	0			Rnf212	0	0
	Rorc	2.25	0			Ror2	2.17	0
	Rp1	1.85	0			Rorc	-2.46	0
	Rph3a	0.11	0			Rp1	-0.19	0
	Rs1	-2.9	0			Rph3a	-0.03	0
	Rsph10b	-0.03	0			Rs1	-4.55	0
	Rtkn	0.91	0			Rsph10b	-2.42	0
	S100a14	1.62	0			Rtkn	0.85	0
	S100a16	3.76	0			S100a14	0	0
	S100a8	0.34	0			S100a16	1.46	0
	S100a9	0.25	0			S100a8	0.08	0
	Saa4	0.04	0			S100a9	0.15	0
	Samd5	0.04	0			Saa4	0	0
	Sarm1	-3.25	0			Samd5	0	0
	Scart1	1.11	0			Sarm1	-3.29	0
	Scd3	-1.64	0			Scart1	-2.46	0
	Sds	2.38	0			Scd3	-1.68	0
	Sec14l2	1.49	0			Sds	0	0
	Sectm1a	-1.87	0			Sec14l2	-2.4	0
	Sema3b	0.04	0			Sectm1a	-1.99	0
	Sema4f	0.11	0			Sema3b	0	0
	Serpina10	-1.64	0			Sema4f	-0.13	0
	Serpina1c	0.04	0			Serpina10	1.6	0
	Serpina3n	0.26	0			Serpina1c	0	0
	Serpina9	-1.64	0			Serpina3n	0.16	0
	Serpine1	-2.85	0			Serpina9	0.96	0
	Sfrp4	-1.69	0			Serpine1	-2.88	0
	Sftpb	-0.07	0			Sfrp4	-0.62	0
	Sgcd	0.04	0			Sftpb	-0.18	0
	Sgpp2	1.62	0			Sgcd	0	0
	Sgsm1	0.04	0			Sgpp2	0	0
	Sh2d4a	0.41	0			Sgsm1	0	0
	Shisa4	0.04	0			Sh2d4a	-3.52	0
	Shisa8	3.72	0			Shisa4	3.81	0
	Shoc1	0.04	0			Shisa8	2.27	0
	Sit1	0.56	0			Shoc1	3.31	0
	Six5	3.22	0			Sit1	-2.92	0
	Skap1	0	0			Six5	2.7	0
	Skida1	-1.94	0			Skap1	0.5	0
	Slc10a1	3.23	0			Skida1	-1.38	0
	Slc12a5	0.37	0			Slc10a1	2.91	0
	Slc16a8	0.04	0			Slc12a5	0.45	0
	Slc22a20	0.04	0			Slc16a8	0	0
	Slc24a1	0.04	0			Slc22a20	-0.14	0
	Slc26a9	4.36	0			Slc24a1	0	0
	Slc27a2	-1.02	0			Slc26a9	1.51	0
	Slc2a12	2.38	0			Slc27a2	-0.29	0
	Slc32a1	0.54	0			Slc2a12	2.66	0
	Slc39a12	0.04	0			Slc32a1	-0.29	0
	Slc51a	0.27	0			Slc39a12	0	0
	Slc6a4	1.26	0			Slc51a	-0.25	0
	Slc8a2	2.82	0			Slc6a4	-0.05	0
	Slc9a4	-0.74	0			Slc8a2	2.84	0
	Slc9b1	-1.64	0			Slc9a4	0.58	0
	Slit1	-0.7	0			Slc9b1	0.49	0
	Slit2	0.04	0			Slit1	-1.66	0
	Slit3	0.66	0			Slit2	0	0
	Smco1	0.04	0			Slit3	-0.14	0
	Smim17	0.04	0			Smco1	0	0
	Smoc1	1.7	0			Smim17	1.46	0
	Smyd1	0.04	0			Smoc1	1.51	0
	Snai2	-0.11	0			Smyd1	0	0
	Sncaip	1.35	0			Snai2	-0.25	0
	Sncg	0.04	0			Sncaip	0.92	0
	Snph	0.04	0			Sncg	0	0
	Sorcs2	3	0			Snph	0	0
	Sowahd	-4.41	0			Sorcs2	1.22	0
	Sox5	1.47	0			Sowahd	-0.75	0
	Sp5	0.04	0			Sox5	0.62	0
	Spata25	0.04	0			Sp5	0	0
	Spatc1	0.02	0			Spata25	0	0
	Spats2	-0.05	0			Spatc1	0.03	0
	Spon2	4.13	0			Spats2	0.21	0
	Spry4	-2.41	0			Spon2	0	0
	Sptbn2	2.35	0			Spry4	-0.96	0
	Sptbn5	1.64	0			Sptbn2	2.22	0
	Ssc5d	0.04	0			Sptbn5	3.29	0
	Ssmem1	1.64	0			Ssc5d	1.5	0
	Stc2	-2.39	0			Ssmem1	1.46	0
	Stfa1	0.77	0			Stc2	-2.43	0
	Stfa3	0.08	0			Stfa1	0.11	0
	Stk36	0.29	0			Stfa3	-0.09	0
	Ston1	1.62	0			Stk36	-0.72	0
	Stpg1	1.71	0			Ston1	0	0
	Stx1b	0.04	0			Stpg1	1.09	0
	Sult1c1	0.04	0			Stx1b	3.47	0
	Susd2	1.13	0			Sult1c1	0	0
	Syde1	-0.35	0			Susd2	0.81	0
	Synpo2	0.54	0			Syde1	-2.11	0
	Syt6	2.51	0			Synpo2	-3.28	0
	Sytl4	-1.66	0			Syt6	3.29	0
	Tac2	2.09	0			Sytl4	-2.34	0
	Tas2r143	1.88	0			Tac2	-1.44	0
	Tbr1	-3.25	0			Tas2r143	-0.92	0
	Tbxa2r	0.59	0			Tbr1	-3.29	0
	Tcaf3	0.04	0			Tbxa2r	-2.95	0
	Tcp11x2	-1.64	0			Tcaf3	0	0
	Teddm1a	0.04	0			Tcp11x2	-1.68	0
	Teddm2	-0.07	0			Teddm1a	2.68	0
	Tekt2	0.04	0			Teddm2	-0.24	0
	Tesc	0.15	0			Tekt2	2.14	0
	Tescl	-0.92	0			Tesc	0.07	0
	Tex11	0.04	0			Tescl	0.95	0
	Tex45	0.04	0			Tex11	1.48	0
	Thrsp	0.04	0			Tex45	1.46	0
	Tigit	-0.4	0			Thrsp	0	0
	Tktl1	1.67	0			Tigit	0.1	0
	Tll1	1.64	0			Tktl1	-0.96	0
	Tm4sf5	-1.64	0			Tll1	0	0
	Tmem121	-1.64	0			Tm4sf5	-1.68	0
	Tmem132b	-0.9	0			Tmem121	1.6	0
	Tmem190	0.04	0			Tmem132b	-0.81	0
	Tmem249	0.04	0			Tmem190	3.14	0
	Tmem255a	0.04	0			Tmem249	0	0
	Tmem269	0.04	0			Tmem255a	0	0
	Tmem45a2	0.1	0			Tmem269	0	0
	Tmem88	1.23	0			Tmem45a2	0.1	0
	Tmprss2	0.04	0			Tmem88	1.19	0
	Tmprss3	1.71	0			Tmprss2	2.22	0
	Tmprss6	2.84	0			Tmprss3	1.9	0
	Tnfrsf17	0.75	0			Tmprss6	0	0
	Tnfrsf19	-0.16	0			Tnfrsf17	-1.4	0
	Tnn	1.53	0			Tnfrsf19	-0.75	0
	Tnr	-0.8	0			Tnn	1.12	0
	Tox	3.96	0			Tnr	2.15	0
	Tpbgl	0.04	0			Tox	2.17	0
	Tph2	0.04	0			Tpbgl	2.74	0
	Trabd2b	0.04	0			Tph2	0	0
	Trarg1	0.04	0			Trabd2b	2.21	0
	Trat1	3.86	0			Trarg1	0	0
	Treml1	2.54	0			Trat1	1.51	0
	Trim67	2.86	0			Treml1	1.47	0
	Trim72	1.65	0			Trim67	1.46	0
	Trnp1	2.38	0			Trim72	1.7	0
	Tro	0.04	0			Trnp1	3.39	0
	Trp53tg5	-1.66	0			Tro	0	0
	Trpm3	0.04	0			Trp53tg5	1.06	0
	Tspan1	-0.06	0			Trpm3	0	0
	Tspan8	-0.3	0			Tspan1	-2.43	0
	Tssk2	1.64	0			Tspan8	-1.7	0
	Ttc26	-1	0			Tssk2	0	0
	Ttc9	2.86	0			Ttc26	-3.35	0
	Tub	0.04	0			Ttc9	2.48	0
	Txndc2	2.38	0			Tub	0	0
	Ucn2	-2.84	0			Txndc2	0	0
	Ucp1	1.64	0			Ucn2	0.7	0
	Umodl1	0.04	0			Ucp1	0	0
	Upk3b	0.04	0			Umodl1	0	0
	Ushbp1	2.86	0			Upk3b	0	0
	Usp13	-2.39	0			Ushbp1	0	0
	Usp50	0.22	0			Usp13	-0.98	0
	Vash2	1.49	0			Usp50	0.29	0
	Vegfd	1.61	0			Vash2	0.58	0
	Vinac1	0.04	0			Vegfd	2.47	0
	Vit	-3.06	0			Vinac1	0	0
	Vmn1r13	-1.64	0			Vit	-1.98	0
	Vmn1r174	0.04	0			Vmn1r13	-1.68	0
	Vmn1r18	1.64	0			Vmn1r174	1.46	0
	Vmn1r183	1.64	0			Vmn1r18	0	0
	Vmn1r197	0.04	0			Vmn1r183	0	0
	Vmn1r206	0.04	0			Vmn1r197	0	0
	Vmn1r207	0.04	0			Vmn1r206	0	0
	Vmn1r234	0.04	0			Vmn1r207	0	0
	Vmn1r55	0.04	0			Vmn1r234	0	0
	Vmn1r58	0.04	0			Vmn1r55	1.46	0
	Vmn1r87	0.29	0			Vmn1r58	0	0
	Vmn2r1	0.04	0			Vmn1r87	0.36	0
	Vmn2r102	-0.04	0			Vmn2r1	0	0
	Vmn2r2	0.04	0			Vmn2r102	-0.22	0
	Vmn2r20	0.04	0			Vmn2r2	0	0
	Vmn2r26	-1.64	0			Vmn2r20	1.46	0
	Vmn2r28	1.64	0			Vmn2r26	-1.68	0
	Vmn2r76	-1.64	0			Vmn2r28	0	0
	Vps37d	1.12	0			Vmn2r76	-1.68	0
	Vsig4	-1.64	0			Vps37d	1.14	0
	Wdr49	0.04	0			Vsig4	0.49	0
	Wfdc21	0.23	0			Wdr49	0	0
	Wfdc9	0.04	0			Wfdc21	0.21	0
	Wnt4	0.86	0			Wfdc9	0	0
	Xlr3c	0.04	0			Wnt4	-0.59	0
	Xrcc5	1.49	0			Xlr3c	2.26	0
	Yes1	-0.03	0			Xrcc5	0.24	0
	Ypel4	1.71	0			Yes1	0.24	0
	Zcchc13	1.64	0			Ypel4	-1.98	0
	Zcchc18	0.91	0			Zcchc13	0	0
	Zdbf2	0.04	0			Zcchc18	0.38	0
	Zfp13	-2.4	0			Zdbf2	0	0
	Zfp354a	0.04	0			Zfp13	-2.44	0
	Zfp423	-2.95	0			Zfp354a	0	0
	Zfp462	0.04	0			Zfp423	-1.49	0
	Zfp536	0.04	0			Zfp462	3.83	0
	Zfp618	-2.41	0			Zfp536	2.17	0
	Zfp827	-0.42	0			Zfp618	0.28	0
	Zfp879	1.66	0			Zfp827	-4.17	0
	Zfp9	-0.09	0			Zfp879	0	0
	Zfp92	0.04	0			Zfp9	0.04	0
	Zfp936	0.04	0			Zfp92	0	0
	Zfp941	1.26	0			Zfp936	0	0
	Zfp960	0.87	0			Zfp941	0.36	0
	Zfp968	-3.47	0			Zfp960	-0.75	0
	Zfp978	0.04	0			Zfp968	-3.51	0
	Zfp985	0.14	0			Zfp978	2.17	0
	Zfy1	0.04	0			Zfp985	-4.04	0
	Zglp1	-1.65	0			Zfy1	0	0
	Zpbp2	-0.72	0			Zglp1	2.18	0
	0610009B22Rik	-0.05	0			Zpbp2	-0.73	0
	0610010K14Rik	0.11	0			0610009B22Rik	-0.04	0
	0610012G03Rik	0.03	0			0610010K14Rik	0.16	0
	0610030E20Rik	0.02	0			0610012G03Rik	0.08	0
	0610040J01Rik	0.37	0			0610030E20Rik	-0.05	0
	1110002E22Rik					0610040J01Rik	0.52	0
	1110003F10Rik					1110002E22Rik
	1110004F10Rik	0.11	0			1110003F10Rik
	1110017D15Rik	0.04	0			1110004F10Rik	0.12	0
	1110025L11Rik					1110017D15Rik	3.13	0
	1110025M09Rik					1110025L11Rik
	1110032A03Rik	0.25	0			1110025M09Rik
	1110038F14Rik	0.18	0			1110032A03Rik	0.27	0
	1110051M20Rik	0.2	0			1110038F14Rik	0.06	0
	1110057P08Rik					1110051M20Rik	-0.04	0
	1110059E24Rik	0.16	0			1110057P08Rik
	1110059G10Rik	0.03	0			1110059E24Rik	-0.04	0
	1110060G06Rik					1110059G10Rik	0.06	0
	1110065P20Rik	0.25	0			1110060G06Rik
	1190005I06Rik	-1.62	0			1110065P20Rik	0.17	0
	1190007I07Rik	-0.39	0			1190005I06Rik	2.22	0
	1500005C15Rik					1190007I07Rik	-0.48	0
	1500009C09Rik					1500005C15Rik
	1500009L16Rik	0.73	0			1500009C09Rik
	1500011B03Rik	0.09	0			1500009L16Rik	-3.38	0
	1520401A03Rik					1500011B03Rik	-0.1	0
	1600012H06Rik	0.06	0			1520401A03Rik
	1600014C10Rik	0.11	0			1600012H06Rik	-0.02	0
	1600014C23Rik					1600014C10Rik	0.01	0
	1600017P15Rik					1600014C23Rik
	1600023N17Rik					1600017P15Rik
	1700001F09Rik					1600023N17Rik
	1700001G17Rik					1700001F09Rik
	1700001J03Rik	0.04	0			1700001G17Rik
	1700001L19Rik					1700001J03Rik	2.71	0
	1700001P01Rik	-2.36	0			1700001L19Rik
	1700003H04Rik					1700001P01Rik	-0.89	0
	1700006A11Rik					1700003H04Rik
	1700006P03Rik					1700006A11Rik
	1700007K13Rik	-1.64	0			1700006P03Rik
	1700008A23Rik					1700007K13Rik	0.98	0
	1700008H02Rik					1700008A23Rik
	1700008P02Rik					1700008H02Rik
	1700009N14Rik					1700008P02Rik
	1700010B08Rik					1700009N14Rik
	1700010I14Rik	0.22	0			1700010B08Rik
	1700011L22Rik	0.04	0			1700010I14Rik	-0.38	0
	1700011M02Rik					1700011L22Rik	0	0
	1700012A03Rik					1700011M02Rik
	1700012B07Rik					1700012A03Rik
	1700012B09Rik	1	0			1700012B07Rik
	1700012J22Rik					1700012B09Rik	-0.16	0
	1700012P22Rik					1700012J22Rik
	1700013A02Rik					1700012P22Rik
	1700013F07Rik					1700013A02Rik
	1700013G24Rik					1700013F07Rik
	1700013H16Rik					1700013G24Rik
	1700014B07Rik	1.64	0			1700013H16Rik
	1700014D04Rik	0.04	0			1700014B07Rik	0	0
	1700015G11Rik					1700014D04Rik	3.12	0
	1700016A09Rik					1700015G11Rik
	1700016B15Rik					1700016A09Rik
	1700016C15Rik	0.04	0			1700016B15Rik
	1700016D06Rik					1700016C15Rik	0	0
	1700016D08Rik					1700016D06Rik
	1700016K19Rik					1700016D08Rik
	1700017B05Rik	-0.12	0			1700016K19Rik
	1700017N19Rik					1700017B05Rik	-0.1	0
	1700018A14Rik					1700017N19Rik
	1700018B08Rik					1700018A14Rik
	1700018F24Rik					1700018B08Rik
	1700018G05Rik					1700018F24Rik
	1700019A02Rik					1700018G05Rik
	1700019A23Rik					1700019A02Rik
	1700019D03Rik	-0.72	0			1700019A23Rik
	1700019N19Rik					1700019D03Rik	-0.29	0
	1700020A23Rik					1700019N19Rik
	1700020G03Rik					1700020A23Rik
	1700020L13Rik					1700020G03Rik
	1700020L24Rik	0.18	0			1700020L13Rik
	1700020N01Rik					1700020L24Rik	0.2	0
	1700020N15Rik					1700020N01Rik
	1700021F07Rik					1700020N15Rik
	1700022I11Rik	2.86	0			1700021F07Rik
	1700023B13Rik					1700022I11Rik	2.19	0
	1700024B05Rik					1700023B13Rik
	1700024G13Rik					1700024B05Rik
	1700025A08Rik					1700024G13Rik
	1700025B11Rik					1700025A08Rik
	1700025C18Rik					1700025B11Rik
	1700025G04Rik	-0.11	0			1700025C18Rik
	1700028J19Rik	-0.15	0			1700025G04Rik	-0.01	0
	1700028K03Rik					1700028J19Rik	-0.08	0
	1700028P14Rik					1700028K03Rik
	1700029B24Rik					1700028P14Rik
	1700029F12Rik					1700029B24Rik
	1700029H14Rik	2.38	0			1700029F12Rik
	1700030I03Rik					1700029H14Rik	1.46	0
	1700030J22Rik	-1.04	0			1700030I03Rik
	1700030K09Rik	0.3	0			1700030J22Rik	-0.86	0
	1700030N18Rik					1700030K09Rik	-0.07	0
	1700031F05Rik					1700030N18Rik
	1700031L13Rik					1700031F05Rik
	1700034E13Rik					1700031L13Rik
	1700034I23Rik	2.37	0			1700034E13Rik
	1700034J04Rik					1700034I23Rik	3.03	0
	1700034J05Rik					1700034J04Rik
	1700037C18Rik	0.15	0			1700034J05Rik
	1700037H04Rik	-0.09	0			1700037C18Rik	0.3	0
	1700039I01Rik					1700037H04Rik	-0.05	0
	1700040F15Rik					1700039I01Rik
	1700040K01Rik					1700040F15Rik
	1700045I11Rik					1700040K01Rik
	1700047N06Rik					1700045I11Rik
	1700047O18Rik					1700047N06Rik
	1700049E17Rik1					1700047O18Rik
	1700049E17Rik2					1700049E17Rik1
	1700051K13Rik					1700049E17Rik2
	1700051O22Rik					1700051K13Rik
	1700054O19Rik					1700051O22Rik
	1700056E22Rik	0.48	0			1700054O19Rik
	1700057G04Rik					1700056E22Rik	-0.78	0
	1700061A03Rik					1700057G04Rik
	1700063I16Rik					1700061A03Rik
	1700064H15Rik	-2.77	0			1700063I16Rik
	1700066B19Rik	-0.89	0			1700064H15Rik	-1.67	0
	1700066M21Rik	0.23	0			1700066B19Rik	-0.11	0
	1700067K01Rik	0.64	0			1700066M21Rik	0.29	0
	1700067P10Rik					1700067K01Rik	-0.09	0
	1700069L16Rik					1700067P10Rik
	1700074A21Rik					1700069L16Rik
	1700084M14Rik					1700074A21Rik
	1700086D15Rik					1700084M14Rik
	1700088E04Rik	0.04	0			1700086D15Rik
	1700092E16Rik					1700088E04Rik	2.65	0
	1700093K21Rik					1700092E16Rik
	1700094D03Rik	-0.26	0			1700093K21Rik
	1700097M23Rik					1700094D03Rik	0.3	0
	1700102F20Rik					1700097M23Rik
	1700102P08Rik	-0.91	0			1700102F20Rik
	1700109H08Rik	0.43	0			1700102P08Rik	-0.33	0
	1700112L15Rik					1700109H08Rik	0.94	0
	1700113B19Rik					1700112L15Rik
	1700113H08Rik	1.64	0			1700113B19Rik
	1700122O11Rik					1700113H08Rik	0	0
	1700123K08Rik					1700122O11Rik
	1700123L14Rik					1700123K08Rik
	1700123O20Rik	0.11	0			1700123L14Rik
	1700125H20Rik	1.83	0			1700123O20Rik	0.25	0
	1700129C05Rik					1700125H20Rik	-1.69	0
	1810009A15Rik	0.28	0			1700129C05Rik
	1810009J06Rik					1810009A15Rik	0.11	0
	1810010H24Rik	1.2	0			1810009J06Rik
	1810013L24Rik	-0.09	0			1810010H24Rik	-1.33	0
	1810017P11Rik					1810013L24Rik	0.07	0
	1810020O05Rik	0.04	0			1810017P11Rik
	1810024B03Rik	-0.07	0			1810020O05Rik	2.17	0
	1810030O07Rik	0.02	0			1810024B03Rik	-0.1	0
	1810037I17Rik	0.22	0			1810030O07Rik	0.19	0
	1810046K07Rik					1810037I17Rik	0.22	0
	1810049J17Rik	3.44	0			1810046K07Rik
	1810055G02Rik	0.1	0			1810049J17Rik	1.89	0
	1810058I24Rik	0.11	0			1810055G02Rik	0.01	0
	1810062G17Rik	3.75	0			1810058I24Rik	0.04	0
	1810065E05Rik					1810062G17Rik	1.49	0
	2010003K11Rik					1810065E05Rik
	2010008C14Rik					2010003K11Rik
	2010106E10Rik					2010008C14Rik
	2010109A12Rik	0.19	0			2010106E10Rik
	2010109P13Rik					2010109A12Rik	-1.73	0
	2010315B03Rik	-0.08	0			2010109P13Rik
	2200002A13Rik					2010315B03Rik	0.01	0
	2200002D01Rik	0.38	0			2200002A13Rik
	2200002J24Rik	-2.84	0			2200002D01Rik	-1.82	0
	2200007N16Rik					2200002J24Rik	-2.88	0
	2210009P08Rik					2200007N16Rik
	2210010C04Rik	1.81	0			2210009P08Rik
	2210016F16Rik	0	0			2210010C04Rik	-1.67	0
	2210016L21Rik	0.16	0			2210016F16Rik	0.06	0
	2210017I01Rik					2210016L21Rik	0.09	0
	2210406H18Rik					2210017I01Rik
	2210408I21Rik	0.21	0			2210406H18Rik
	2210412B16Rik					2210408I21Rik	-0.07	0
	2210418O10Rik	0.51	0			2210412B16Rik
	2300002M23Rik					2210418O10Rik	0.39	0
	2300003K06Rik					2300002M23Rik
	2300009A05Rik	0.17	0			2300003K06Rik
	2310001K20Rik					2300009A05Rik	0.19	0
	2310002L09Rik					2310001K20Rik
	2310003L06Rik					2310002L09Rik
	2310009B15Rik	0	0			2310003L06Rik
	2310011J03Rik	0.08	0			2310009B15Rik	0.34	0
	2310022A10Rik	-0.27	0			2310011J03Rik	0.09	0
	2310022B05Rik	0.11	0			2310022A10Rik	-0.01	0
	2310030G06Rik					2310022B05Rik	-0.05	0
	2310033P09Rik	0.23	0			2310030G06Rik
	2310034C09Rik					2310033P09Rik	0.35	0
	2310034G01Rik	-1.17	0			2310034C09Rik
	2310039H08Rik	0.12	0			2310034G01Rik	0.59	0
	2310043P16Rik					2310039H08Rik	-0.15	0
	2310046K23Rik					2310043P16Rik
	2310050C09Rik					2310046K23Rik
	2310057J18Rik					2310050C09Rik
	2310057M21Rik	-0.38	0			2310057J18Rik
	2310057N15Rik					2310057M21Rik	0.01	0
	2310061I04Rik	-0.02	0			2310057N15Rik
	2310061N02Rik					2310061I04Rik	-0.17	0
	2310079G19Rik					2310061N02Rik
	2410002F23Rik	-0.15	0			2310079G19Rik
	2410004B18Rik	0.07	0			2410002F23Rik	0.2	0
	2410004P03Rik	-0.59	0			2410004B18Rik	0.36	0
	2410137M14Rik					2410004P03Rik	-0.37	0
	2510002D24Rik	0.11	0			2410137M14Rik
	2510009E07Rik	0.19	0			2510002D24Rik	0.29	0
	2510016D11Rik					2510009E07Rik	-0.15	0
	2510039O18Rik	0.17	0			2510016D11Rik
	2610001A08Rik					2510039O18Rik	-0.01	0
	2610001J05Rik	0.13	0			2610001A08Rik
	2610002M06Rik	0	0			2610001J05Rik	0.05	0
	2610008E11Rik	0.14	0			2610002M06Rik	-0.1	0
	2610011E03Rik					2610008E11Rik	0.35	0
	2610012C04Rik					2610011E03Rik
	2610017A05Rik					2610012C04Rik
	2610021A01Rik	-0.31	0			2610017A05Rik
	2610028D06Rik					2610021A01Rik	0	0
	2610028H24Rik	0.04	0			2610028D06Rik
	2610034O05Rik					2610028H24Rik	0	0
	2610042L04Rik					2610034O05Rik
	2610044O15Rik8	0.33	0			2610042L04Rik
	2610105M22Rik					2610044O15Rik8	0.31	0
	2610300A13Rik					2610105M22Rik
	2610301B20Rik	0.16	0			2610300A13Rik
	2610306O10Rik					2610301B20Rik	-0.26	0
	2610318N02Rik	-0.2	0			2610306O10Rik
	2610507B11Rik	-0.05	0			2610318N02Rik	-0.14	0
	2610509F24Rik					2610507B11Rik	-0.15	0
	2700029L08Rik					2610509F24Rik
	2700049A03Rik	0.15	0			2700029L08Rik
	2700062C07Rik	0.06	0			2700049A03Rik	-0.06	0
	2700078F05Rik					2700062C07Rik	-0.03	0
	2700080J24Rik					2700078F05Rik
	2700097O09Rik	0.36	0			2700080J24Rik
	2810004N23Rik	-0.08	0			2700097O09Rik	0.06	0
	2810021J22Rik	-0.08	0			2810004N23Rik	-0.16	0
	2810405F15Rik					2810021J22Rik	-0.04	0
	2810408A11Rik	0.47	0			2810405F15Rik
	2810428J06Rik					2810408A11Rik	0.69	0
	2810459M11Rik					2810428J06Rik
	2900002M20Rik					2810459M11Rik
	2900018N21Rik					2900002M20Rik
	2900022M07Rik					2900018N21Rik
	2900024D18Rik					2900022M07Rik
	2900026A02Rik	0.6	0			2900024D18Rik
	2900027M19Rik					2900026A02Rik	0.3	0
	2900035J10Rik					2900027M19Rik
	2900037B21Rik					2900035J10Rik
	2900042G08Rik					2900037B21Rik
	2900064F13Rik					2900042G08Rik
	2900064K03Rik					2900064F13Rik
	2900069G24Rik					2900064K03Rik
	2900076G11Rik					2900069G24Rik
	2900078I11Rik					2900076G11Rik
	2900092C05Rik					2900078I11Rik
	2900092N22Rik					2900092C05Rik
	2900092O11Rik					2900092N22Rik
	3110001I22Rik	-0.17	0			2900092O11Rik
	3110009E18Rik	-0.09	0			3110001I22Rik	0.09	0
	3110021N24Rik	0.04	0			3110009E18Rik	-0.02	0
	3110031N09Rik					3110021N24Rik	2.17	0
	3110040M04Rik	0.04	0			3110031N09Rik
	3110040N11Rik	-0.2	0			3110040M04Rik	0	0
	3110043J17Rik					3110040N11Rik	-0.18	0
	3110062G12Rik					3110043J17Rik
	3110080E11Rik					3110062G12Rik
	3110080O07Rik					3110080E11Rik
	3110082I17Rik	0.31	0			3110080O07Rik
	3110082J24Rik					3110082I17Rik	0.3	0
	3300002I08Rik	-0.08	0			3110082J24Rik
	3425401B19Rik	2.38	0			3300002I08Rik	-0.86	0
	3732407C23Rik					3425401B19Rik	0	0
	3830403N18Rik	2.74	0			3732407C23Rik
	3830406C13Rik	0.19	0			3830403N18Rik	1.97	0
	3830422I06Rik					3830406C13Rik	0.04	0
	4631422I05Rik					3830422I06Rik
	4632418H02Rik					4631422I05Rik
	4632432E15Rik					4632418H02Rik
	4632433K11Rik	0.04	0			4632432E15Rik
	4633401B06Rik					4632433K11Rik	4.17	0
	4732416N19Rik					4633401B06Rik
	4833404L02Rik					4732416N19Rik
	4833412C15Rik					4833404L02Rik
	4833412K13Rik					4833412C15Rik
	4833420G17Rik	-0.01	0			4833412K13Rik
	4833421G17Rik					4833420G17Rik	0.06	0
	4833421K07Rik					4833421G17Rik
	4833439L19Rik	-0.02	0			4833421K07Rik
	4921504E06Rik					4833439L19Rik	-0.02	0
	4921507P07Rik	-0.27	0			4921504E06Rik
	4921508M14Rik					4921507P07Rik	-0.01	0
	4921509C19Rik					4921508M14Rik
	4921511C20Rik					4921509C19Rik
	4921511E07Rik					4921511C20Rik
	4921513H07Rik					4921511E07Rik
	4921517D22Rik					4921513H07Rik
	4921524J17Rik	-0.11	0			4921517D22Rik
	4921524L21Rik					4921524J17Rik	-0.14	0
	4921527H02Rik					4921524L21Rik
	4921534A09Rik					4921527H02Rik
	4921536K21Rik	-3.49	0			4921534A09Rik
	4921539E11Rik					4921536K21Rik	-2.01	0
	4930402F06Rik					4921539E11Rik
	4930402H05Rik					4930402F06Rik
	4930402K13Rik					4930402H05Rik
	4930403O18Rik					4930402K13Rik
	4930404H24Rik					4930403O18Rik
	4930404N11Rik	-2.44	0			4930404H24Rik
	4930405G09Rik					4930404N11Rik	0.49	0
	4930405N21Rik					4930405G09Rik
	4930407I10Rik					4930405N21Rik
	4930412F12Rik					4930407I10Rik
	4930412O13Rik					4930412F12Rik
	4930413G21Rik					4930412O13Rik
	4930415L06Rik					4930413G21Rik
	4930415O11Rik					4930415L06Rik
	4930415P13Rik					4930415O11Rik
	4930420N18Rik					4930415P13Rik
	4930421C12Rik					4930420N18Rik
	4930423C22Rik					4930421C12Rik
	4930425K24Rik					4930423C22Rik
	4930430F08Rik	0.12	0			4930425K24Rik
	4930432M17Rik					4930430F08Rik	-0.15	0
	4930433I11Rik					4930432M17Rik
	4930435N07Rik					4930433I11Rik
	4930438A08Rik	0.29	0			4930435N07Rik
	4930442H23Rik					4930438A08Rik	-0.02	0
	4930442P19Rik					4930442H23Rik
	4930443G03Rik					4930442P19Rik
	4930444G20Rik	1.88	0			4930443G03Rik
	4930444K16Rik					4930444G20Rik	0.57	0
	4930444P10Rik					4930444K16Rik
	4930447A16Rik					4930444P10Rik
	4930447C04Rik	0.04	0			4930447A16Rik
	4930447C11Rik					4930447C04Rik	0	0
	4930447F04Rik					4930447C11Rik
	4930449I04Rik					4930447F04Rik
	4930449I24Rik					4930449I04Rik
	4930451I11Rik					4930449I24Rik
	4930453N24Rik	0.09	0			4930451I11Rik
	4930455H04Rik					4930453N24Rik	-0.02	0
	4930456G14Rik					4930455H04Rik
	4930466K18Rik					4930456G14Rik
	4930467E23Rik					4930466K18Rik
	4930469K13Rik	2.86	0			4930467E23Rik
	4930470B04Rik					4930469K13Rik	1.46	0
	4930470P17Rik					4930470B04Rik
	4930474B08Rik					4930470P17Rik
	4930474N05Rik					4930474B08Rik
	4930477O15Rik					4930474N05Rik
	4930478M09Rik					4930477O15Rik
	4930480C01Rik					4930478M09Rik
	4930480E11Rik					4930480C01Rik
	4930480K02Rik					4930480E11Rik
	4930486L24Rik	0.04	0			4930480K02Rik
	4930486N12Rik					4930486L24Rik	1.46	0
	4930502C17Rik					4930486N12Rik
	4930503B20Rik	-1.64	0			4930502C17Rik
	4930503E14Rik					4930503B20Rik	-1.68	0
	4930503L19Rik	0.01	0			4930503E14Rik
	4930505A04Rik					4930503L19Rik	0	0
	4930512M02Rik					4930505A04Rik
	4930513N20Rik					4930512M02Rik
	4930513O06Rik					4930513N20Rik
	4930516K23Rik					4930513O06Rik
	4930517G19Rik					4930516K23Rik
	4930517J16Rik					4930517G19Rik
	4930518I15Rik					4930517J16Rik
	4930519E07Rik					4930518I15Rik
	4930519G04Rik	-0.79	0			4930519E07Rik
	4930522H14Rik					4930519G04Rik	-0.88	0
	4930522L14Rik	-0.33	0			4930522H14Rik
	4930523C07Rik	-0.07	0			4930522L14Rik	0.04	0
	4930524B15Rik					4930523C07Rik	-0.15	0
	4930526M16Rik					4930524B15Rik
	4930528J11Rik					4930526M16Rik
	4930533L02Rik					4930528J11Rik
	4930535F04Rik					4930533L02Rik
	4930540E01Rik					4930535F04Rik
	4930543I11Rik					4930540E01Rik
	4930544D05Rik					4930543I11Rik
	4930544G11Rik	0.04	0			4930544D05Rik
	4930544L04Rik					4930544G11Rik	0	0
	4930550C14Rik	0.98	0			4930544L04Rik
	4930553I04Rik					4930550C14Rik	-0.92	0
	4930553I21Rik					4930553I04Rik
	4930554G22Rik					4930553I21Rik
	4930556H04Rik					4930554G22Rik
	4930557B06Rik					4930556H04Rik
	4930558C23Rik					4930557B06Rik
	4930558K02Rik					4930558C23Rik
	4930560O18Rik					4930558K02Rik
	4930563E22Rik	-0.92	0			4930560O18Rik
	4930563M21Rik	0.04	0			4930563E22Rik	-0.39	0
	4930564D02Rik					4930563M21Rik	0	0
	4930566N20Rik					4930564D02Rik
	4930568D16Rik					4930566N20Rik
	4930569F06Rik					4930568D16Rik
	4930572O03Rik					4930569F06Rik
	4930573C08Rik					4930572O03Rik
	4930577N17Rik					4930573C08Rik
	4930578G10Rik	-1.63	0			4930577N17Rik
	4930578I06Rik					4930578G10Rik	-0.19	0
	4930578I07Rik					4930578I06Rik
	4930579F01Rik					4930578I07Rik
	4930579G24Rik	-0.25	0			4930579F01Rik
	4930583I09Rik					4930579G24Rik	-0.11	0
	4930584E12Rik					4930583I09Rik
	4930588D02Rik					4930584E12Rik
	4930589O11Rik					4930588D02Rik
	4930590H14Rik					4930589O11Rik
	4930590J08Rik	0.04	0			4930590H14Rik
	4930594C11Rik					4930590J08Rik	0	0
	4930595D18Rik	0.49	0			4930594C11Rik
	4930595M18Rik					4930595D18Rik	-1.12	0
	4930595O18Rik					4930595M18Rik
	4930596D02Rik					4930595O18Rik
	4930597L12Rik					4930596D02Rik
	4930599N24Rik					4930597L12Rik
	4931400O07Rik					4930599N24Rik
	4931406B18Rik	-1.91	0			4931400O07Rik
	4931406C07Rik	0.1	0			4931406B18Rik	-0.39	0
	4931408C20Rik	0.04	0			4931406C07Rik	-0.04	0
	4931412I15Rik					4931408C20Rik	2.32	0
	4931414P19Rik	0.19	0			4931412I15Rik
	4931417E11Rik					4931414P19Rik	-0.15	0
	4931428F04Rik	-0.56	0			4931417E11Rik
	4931428L18Rik					4931428F04Rik	-0.36	0
	4931429L15Rik	0.04	0			4931428L18Rik
	4932411N23Rik					4931429L15Rik	1.46	0
	4932414N04Rik					4932411N23Rik
	4932415D10Rik					4932414N04Rik
	4932429P05Rik					4932415D10Rik
	4932431L22Rik					4932429P05Rik
	4932438A13Rik	-0.06	0			4932431L22Rik
	4932438H23Rik	1.11	0			4932438A13Rik	0.04	0
	4932442E05Rik					4932438H23Rik	1.2	0
	4933400A11Rik					4932442E05Rik
	4933401J01Rik					4933400A11Rik
	4933402D24Rik	0.04	0			4933401J01Rik
	4933402J07Rik					4933402D24Rik	1.46	0
	4933402N03Rik					4933402J07Rik
	4933402N22Rik					4933402N03Rik
	4933403L11Rik					4933402N22Rik
	4933403O08Rik					4933403L11Rik
	4933405L10Rik	0.04	0			4933403O08Rik
	4933405O20Rik					4933405L10Rik	0	0
	4933406L23Rik					4933405O20Rik
	4933407L21Rik					4933406L23Rik
	4933409G03Rik					4933407L21Rik
	4933411K16Rik					4933409G03Rik
	4933412E24Rik					4933411K16Rik
	4933412L11Rik					4933412E24Rik
	4933414I15Rik					4933412L11Rik
	4933415J04Rik					4933414I15Rik
	4933416I08Rik					4933415J04Rik
	4933417A18Rik					4933416I08Rik
	4933417C20Rik					4933417A18Rik
	4933421I07Rik					4933417C20Rik
	4933423L19Rik					4933421I07Rik
	4933424G06Rik	0.04	0			4933423L19Rik
	4933424N20Rik					4933424G06Rik	1.48	0
	4933425M03Rik					4933424N20Rik
	4933427D14Rik	0.6	0			4933425M03Rik
	4933428M09Rik					4933427D14Rik	1	0
	4933430H06Rik					4933428M09Rik
	4933430I17Rik	1.02	0			4933430H06Rik
	4933431C10Rik					4933430I17Rik	-3.29	0
	4933431K14Rik					4933431C10Rik
	4933434E20Rik	0.06	0			4933431K14Rik
	4933436F18Rik					4933434E20Rik	0.03	0
	4933436I01Rik					4933436F18Rik
	4933436N17Rik					4933436I01Rik
	4933436P19Rik					4933436N17Rik
	4933437G19Rik					4933436P19Rik
	4933439N06Rik					4933437G19Rik
	4933440N22Rik					4933439N06Rik
	5031410I06Rik					4933440N22Rik
	5031439G07Rik	-0.02	0			5031410I06Rik
	5033424D13Rik					5031439G07Rik	-0.07	0
	5033425B01Rik					5033424D13Rik
	5330406M23Rik					5033425B01Rik
	5330409N07Rik					5330406M23Rik
	5330417H12Rik					5330409N07Rik
	5330425B07Rik					5330417H12Rik
	5330431K02Rik					5330425B07Rik
	5330432J10Rik					5330431K02Rik
	5330437M03Rik					5330432J10Rik
	5430401F13Rik					5330437M03Rik
	5430402E10Rik					5430401F13Rik
	5430403G16Rik	0.37	0			5430402E10Rik
	5430420F09Rik					5430403G16Rik	-0.32	0
	5430425E15Rik					5430420F09Rik
	5430430B14Rik					5430425E15Rik
	5430430K15Rik					5430430B14Rik
	5430433H01Rik					5430430K15Rik
	5430434F05Rik					5430433H01Rik
	5530400C23Rik					5430434F05Rik
	5530400K19Rik					5530400C23Rik
	5530401A14Rik					5530400K19Rik
	5530402G07Rik					5530401A14Rik
	5730408A14Rik					5530402G07Rik
	5730409E04Rik	-0.08	0			5730408A14Rik
	5730455P16Rik	-0.31	0			5730409E04Rik	0.04	0
	5730480H06Rik	0.36	0			5730455P16Rik	-0.32	0
	5730488B01Rik					5730480H06Rik	0.2	0
	5730507A11Rik					5730488B01Rik
	5730507C01Rik	-0.1	0			5730507A11Rik
	5730521K06Rik					5730507C01Rik	-0.1	0
	5730522E02Rik	0.04	0			5730521K06Rik
	5730585A16Rik					5730522E02Rik	2.17	0
	5730596B20Rik					5730585A16Rik
	5830411K02Rik					5730596B20Rik
	5830415G21Rik					5830411K02Rik
	5830426I08Rik					5830415G21Rik
	5830437K03Rik					5830426I08Rik
	5830444F18Rik					5830437K03Rik
	5830462I19Rik					5830444F18Rik
	5830462O15Rik					5830462I19Rik
	5930409G06Rik					5830462O15Rik
	5930420M18Rik					5930409G06Rik
	6030400A10Rik					5930420M18Rik
	6030458C11Rik	0.06	0			6030400A10Rik
	6030460B20Rik					6030458C11Rik	0.07	0
	6030468B19Rik	1.36	0			6030460B20Rik
	6030498E09Rik					6030468B19Rik	-3.85	0
	6330409D20Rik	-0.41	0			6030498E09Rik
	6330411D24Rik					6330409D20Rik	0.26	0
	6330415B21Rik					6330411D24Rik
	6330419E04Rik					6330415B21Rik
	6330537M06Rik					6330419E04Rik
	6430500D05Rik					6330537M06Rik
	6430511E19Rik					6430500D05Rik
	6430548M08Rik	-0.03	0			6430511E19Rik
	6430550D23Rik	0.78	0			6430548M08Rik	-0.09	0
	6430628N08Rik					6430550D23Rik	1.27	0
	6430710M23Rik					6430628N08Rik
	6720464F23Rik					6430710M23Rik
	6720469O03Rik					6720464F23Rik
	6720475M21Rik					6720469O03Rik
	6720482G16Rik					6720475M21Rik
	6720489N17Rik	-0.08	0			6720482G16Rik
	6820402A03Rik					6720489N17Rik	0.12	0
	6820408C15Rik					6820402A03Rik
	7120432I05Rik					6820408C15Rik
	7330423F06Rik					7120432I05Rik
	7420426K07Rik					7330423F06Rik
	7530416G11Rik					7420426K07Rik
	8030445P17Rik					7530416G11Rik
	8030462N17Rik	-0.1	0			8030445P17Rik
	8030487O14Rik					8030462N17Rik	-0.18	0
	8430406P12Rik					8030487O14Rik
	8430422M14Rik					8430406P12Rik
	9030025P20Rik	-0.1	0			8430422M14Rik
	9030607J07Rik					9030025P20Rik	0.01	0
	9030624G23Rik	0.01	0			9030607J07Rik
	9130002K18Rik					9030624G23Rik	0.01	0
	9130008F23Rik	-0.96	0			9130002K18Rik
	9130019O22Rik	0.24	0			9130008F23Rik	-0.68	0
	9130023H24Rik	0.36	0			9130019O22Rik	0.28	0
	9130214F15Rik					9130023H24Rik	-0.21	0
	9130230L23Rik	-0.07	0			9130214F15Rik
	9130401M01Rik	0.01	0			9130230L23Rik	-0.29	0
	9130409I23Rik	0.04	0			9130401M01Rik	0.22	0
	9230102O04Rik					9130409I23Rik	0	0
	9230112D13Rik					9230102O04Rik
	9330121K16Rik					9230112D13Rik
	9330159F19Rik	2.87	0			9330121K16Rik
	9330159N22Rik					9330159F19Rik	0	0
	9330161L09Rik					9330159N22Rik
	9330162G02Rik					9330161L09Rik
	9330182O14Rik					9330162G02Rik
	9430007M09Rik					9330182O14Rik
	9430015G10Rik	0.03	0			9430007M09Rik
	9430031K09Rik					9430015G10Rik	0.21	0
	9430034N14Rik					9430031K09Rik
	9430037O13Rik					9430034N14Rik
	9430038I01Rik	0.13	0			9430037O13Rik
	9430053O09Rik					9430038I01Rik	0.06	0
	9430062P05Rik					9430053O09Rik
	9430064I24Rik					9430062P05Rik
	9430068D22Rik					9430064I24Rik
	9430069I07Rik	0.96	0			9430068D22Rik
	9430081H08Rik					9430069I07Rik	-1.16	0
	9430083B18Rik					9430081H08Rik
	9430087B13Rik					9430083B18Rik
	9430087J23Rik					9430087B13Rik
	9430092D12Rik					9430087J23Rik
	9430099M06Rik					9430092D12Rik
	9530002B09Rik					9430099M06Rik
	9530003J23Rik					9530002B09Rik
	9530003O04Rik					9530003J23Rik
	9530013L04Rik					9530003O04Rik
	9530018H14Rik					9530013L04Rik
	9530022L04Rik					9530018H14Rik
	9530056E24Rik					9530022L04Rik
	9530068E07Rik	0.08	0			9530056E24Rik
	9530077C05Rik	0.04	0			9530068E07Rik	-0.02	0
	9530078K11Rik					9530077C05Rik	0.2	0
	9530085L11Rik					9530078K11Rik
	9530085P06Rik					9530085L11Rik
	9530086O07Rik					9530085P06Rik
	9530086P17Rik					9530086O07Rik
	9630010A21Rik					9530086P17Rik
	9630041A04Rik					9630010A21Rik
	9630050E16Rik					9630041A04Rik
	9830107B12Rik	-0.06	0			9630050E16Rik
	9930012K11Rik	0.35	0			9830107B12Rik	0.04	0
	9930017N22Rik					9930012K11Rik	-0.02	0
	9930021J03Rik	-0.16	0			9930017N22Rik
	9930022D16Rik	-2.93	0			9930021J03Rik	-0.09	0
	9930024M15Rik					9930022D16Rik	-0.75	0
	9930104L06Rik	0.15	0			9930024M15Rik
	9930111J21Rik1	-0.03	0			9930104L06Rik	0.27	0
	9930111J21Rik2	0	0			9930111J21Rik1	-0.64	0
	9930120I10Rik					9930111J21Rik2	-0.29	0
	a	-0.21	0			9930120I10Rik
	A030003K21Rik					a	-2.87	0
	A030005K14Rik					A030003K21Rik
	A030005L19Rik	0.04	0			A030005K14Rik
	A030012G06Rik					A030005L19Rik	4.08	0
	A130010J15Rik	0.06	0			A030012G06Rik
	A130012E19Rik					A130010J15Rik	0.53	0
	A130048G24Rik					A130012E19Rik
	A130050O07Rik					A130048G24Rik
	A130071D04Rik					A130050O07Rik
	A1bg					A130071D04Rik
	A1cf					A1bg
	A230052G05Rik					A1cf
	A230072I06Rik					A230052G05Rik
	A230081H15Rik					A230072I06Rik
	A230085B16Rik					A230081H15Rik
	A230103L15Rik					A230085B16Rik
	A26c2					A230103L15Rik
	A26c3					A26c2
	A2m	-1.67	0			A26c3
	A2ml1					A2m	1.7	0
	A330058E17Rik					A2ml1
	A330070K13Rik					A330058E17Rik
	A330074H02Rik					A330070K13Rik
	A3galt2	-1.71	0			A330074H02Rik
	A430005L14Rik	-0.12	0			A3galt2	-0.03	0
	A430019L02Rik					A430005L14Rik	0.1	0
	A430027C01Rik					A430019L02Rik
	A430028G04Rik					A430027C01Rik
	A430033K04Rik	0.06	0			A430028G04Rik
	A430050A11Rik					A430033K04Rik	-0.42	0
	A430072C10Rik					A430050A11Rik
	A430103D13Rik					A430072C10Rik
	A430110C17Rik					A430103D13Rik
	A4galt	1.29	0			A430110C17Rik
	A4gnt					A4galt	0.97	0
	A530016L24Rik					A4gnt
	A530030E21Rik					A530016L24Rik
	A530032D15Rik	0.19	0			A530030E21Rik
	A530058O07Rik					A530032D15Rik	0.14	0
	A530064D06Rik	-0.2	0			A530058O07Rik
	A530064N14Rik					A530064D06Rik	-0.06	0
	A530083M17Rik					A530064N14Rik
	A630001G21Rik	0.25	0			A530083M17Rik
	A630010A05Rik					A630001G21Rik	0.36	0
	A630023A22Rik					A630010A05Rik
	A630036G19Rik					A630023A22Rik
	A630073D07Rik					A630036G19Rik
	A630076J17Rik					A630073D07Rik
	A630081D01Rik					A630076J17Rik
	A630089N07Rik	0.73	0			A630081D01Rik
	A630095N17Rik	0.13	0			A630089N07Rik	-0.02	0
	A730009L09Rik					A630095N17Rik	-0.59	0
	A730013G03Rik					A730009L09Rik
	A730046J19Rik					A730013G03Rik
	A730049H05Rik					A730046J19Rik
	A730062M13Rik					A730049H05Rik
	A730089K16Rik					A730062M13Rik
	A730091E23Rik					A730089K16Rik
	A730094K22Rik					A730091E23Rik
	A830005F24Rik	-3.25	0			A730094K22Rik
	A830018L16Rik					A830005F24Rik	0.23	0
	A830031A19Rik					A830018L16Rik
	A830073O21Rik					A830031A19Rik
	A930002H02Rik					A830073O21Rik
	A930002H24Rik	0.15	0			A930002H02Rik
	A930003A15Rik					A930002H24Rik	-0.76	0
	A930004D18Rik	-0.62	0			A930003A15Rik
	A930004J17Rik					A930004D18Rik	-0.03	0
	A930005G22Rik					A930004J17Rik
	A930005N03Rik					A930005G22Rik
	A930007A09Rik	0.23	0			A930005N03Rik
	A930009A15Rik					A930007A09Rik	0.31	0
	A930014E01Rik					A930009A15Rik
	A930015P04Rik					A930014E01Rik
	A930018P22Rik	0.04	0			A930015P04Rik
	A930027P06Rik					A930018P22Rik	0	0
	A930028O11Rik					A930027P06Rik
	A930030B08Rik					A930028O11Rik
	A930032L01Rik					A930030B08Rik
	A930033H14Rik	-2.02	0			A930032L01Rik
	A930036I15Rik					A930033H14Rik	-0.91	0
	A930036K24Rik					A930036I15Rik
	A930040O22Rik					A930036K24Rik
	AA414992					A930040O22Rik
	AA474408					AA414992
	AA914427					AA474408
	AA986860	-0.52	0			AA914427
	Aaas	0.11	0			AA986860	-0.26	0
	Aacs	0.1	0			Aaas	0.05	0
	Aadac					Aacs	0.01	0
	Aadacl2					Aadac
	Aadacl2fm1	0.04	0			Aadacl2
	Aadacl2fm2					Aadacl2fm1	0	0
	Aadacl2fm3					Aadacl2fm2
	Aadacl3					Aadacl2fm3
	Aadacl4					Aadacl3
	Aadacl4fm1					Aadacl4
	Aadacl4fm2					Aadacl4fm1
	AAdacl4fm3					Aadacl4fm2
	Aadacl4fm4					AAdacl4fm3
	Aadacl4fm5					Aadacl4fm4
	Aadat					Aadacl4fm5
	Aagab	-0.01	0			Aadat
	Aak1	-0.28	0			Aagab	-0.06	0
	Aamdc	0.02	0			Aak1	-0.22	0
	Aamp	0.02	0			Aamdc	0.05	0
	Aanat	-4.18	0			Aamp	0.04	0
	Aar2	0.04	0			Aanat	-4.22	0
	Aard					Aar2	0	0
	Aars	0.15	0			Aard
	Aars2	-0.2	0			Aars	0.05	0
	Aarsd1	-0.03	0			Aars2	0	0
	Aasdh	-0.13	0			Aarsd1	0.04	0
	Aasdhppt	0.02	0			Aasdh	0.27	0
	Aass					Aasdhppt	0.01	0
	Aatf	0.05	0			Aass
	Aatk	0.18	0			Aatf	0.21	0
	AB124611	0.12	0			Aatk	-0.14	0
	Abca1	-0.8	0			AB124611	0.02	0
	Abca12					Abca1	0.25	0
	Abca13	-0.11	0			Abca12
	Abca14					Abca13	-0.25	0
	Abca15					Abca14
	Abca16					Abca15
	Abca17	-3.29	0			Abca16
	Abca2	-0.19	0			Abca17	0.3	0
	Abca3	-0.35	0			Abca2	-0.2	0
	Abca4	-0.88	0			Abca3	-0.14	0
	Abca5	-0.2	0			Abca4	-0.86	0
	Abca6	-0.21	0			Abca5	-0.45	0
	Abca7	0.04	0			Abca6	-0.11	0
	Abca8a	-4.85	0			Abca7	-0.07	0
	Abca8b	0.29	0			Abca8a	-2.72	0
	Abca9	-0.19	0			Abca8b	1.51	0
	Abcb10	0.34	0			Abca9	-0.26	0
	Abcb11					Abcb10	-0.21	0
	Abcb1a	-0.08	0			Abcb11
	Abcb1b	-0.2	0			Abcb1a	-0.74	0
	Abcb5					Abcb1b	-0.13	0
	Abcb6	-0.01	0			Abcb5
	Abcb7	-0.1	0			Abcb6	-0.28	0
	Abcb8	-0.08	0			Abcb7	-0.09	0
	Abcb9	-0.28	0			Abcb8	-0.2	0
	Abcc1	-0.26	0			Abcb9	-0.59	0
	Abcc10	0.15	0			Abcc1	-0.1	0
	Abcc12					Abcc10	0.31	0
	Abcc2	0.07	0			Abcc12
	Abcc3	-0.62	0			Abcc2	-0.2	0
	Abcc4	-0.26	0			Abcc3	-0.46	0
	Abcc5	-0.11	0			Abcc4	-0.1	0
	Abcc6	0.04	0			Abcc5	-0.02	0
	Abcc8	-0.56	0			Abcc6	0	0
	Abcc9	-4.18	0			Abcc8	-0.76	0
	Abcd1	-0.18	0			Abcc9	-4.22	0
	Abcd2	0	0			Abcd1	-0.05	0
	Abcd3	-0.08	0			Abcd2	-0.13	0
	Abcd4	-0.01	0			Abcd3	0.05	0
	Abce1	-0.14	0			Abcd4	0.02	0
	Abcf1	-0.04	0			Abce1	0.1	0
	Abcf2	0	0			Abcf1	0.05	0
	Abcf3	0.08	0			Abcf2	0.06	0
	Abcg1	-0.3	0			Abcf3	-0.05	0
	Abcg2	0.09	0			Abcg1	-0.11	0
	Abcg3	-0.53	0			Abcg2	0	0
	Abcg4	2.74	0			Abcg3	-0.47	0
	Abcg5	0.04	0			Abcg4	-1.63	0
	Abcg8					Abcg5	3.72	0
	Abhd1	0.4	0			Abcg8
	Abhd10	0.13	0			Abhd1	-0.14	0
	Abhd11	0.01	0			Abhd10	0.11	0
	Abhd12	-0.02	0			Abhd11	0.02	0
	Abhd12b	0.4	0			Abhd12	0.11	0
	Abhd13	0.02	0			Abhd12b	-0.54	0
	Abhd14a	-0.14	0			Abhd13	-0.08	0
	Abhd14b	0.02	0			Abhd14a	0.13	0
	Abhd15	-0.24	0			Abhd14b	-0.07	0
	Abhd16a	0.09	0			Abhd15	-0.28	0
	Abhd16b	-3.79	0			Abhd16a	-0.1	0
	Abhd17a	0.1	0			Abhd16b	-0.57	0
	Abhd17b	-0.08	0			Abhd17a	0	0
	Abhd17c	-0.08	0			Abhd17b	-0.07	0
	Abhd18	-0.01	0			Abhd17c	0.13	0
	Abhd2	0.05	0			Abhd18	0.07	0
	Abhd3	-0.78	0			Abhd2	-0.32	0
	Abhd4	0.13	0			Abhd3	-0.21	0
	Abhd5	0.28	0			Abhd4	-0.11	0
	Abhd6	-0.64	0			Abhd5	0.09	0
	Abhd8	-0.1	0			Abhd6	-0.66	0
	Abi1	0.15	0			Abhd8	0.08	0
	Abi2	-0.33	0			Abi1	-0.07	0
	Abi3	0.42	0			Abi2	-0.21	0
	Abi3bp	-1.69	0			Abi3	0.17	0
	Abitram	-0.38	0			Abi3bp	-0.23	0
	Abl1	-0.24	0			Abitram	-0.17	0
	Abl2	-0.39	0			Abl1	-0.1	0
	Ablim1	2.01	0			Abl2	-0.2	0
	Ablim2	0.63	0			Ablim1	-1.88	0
	Abo	-2.39	0			Ablim2	-2.92	0
	Abr	-0.03	0			Abo	-0.27	0
	Abra	0.04	0			Abr	-0.09	0
	Abracl	0.05	0			Abra	0	0
	Abraxas1	0.12	0			Abracl	0.06	0
	Abraxas2	0.03	0			Abraxas1	0.44	0
	Abt1	-0.18	0			Abraxas2	-0.02	0
	Abtb1	0.17	0			Abt1	-0.03	0
	Abtb2	0.12	0			Abtb1	0.04	0
	Acaa1a	0.09	0			Abtb2	0.08	0
	Acaa1b	0.43	0			Acaa1a	0.06	0
	Acaa2	-0.02	0			Acaa1b	-0.25	0
	Acaca	-0.21	0			Acaa2	0.16	0
	Acacb	-0.06	0			Acaca	-0.19	0
	Acad10	-0.01	0			Acacb	-2.46	0
	Acad11	0.09	0			Acad10	-0.07	0
	Acad12	0.06	0			Acad11	-0.09	0
	Acad8	0.07	0			Acad12	-0.08	0
	Acad9	-0.03	0			Acad8	0.06	0
	Acadl	0.28	0			Acad9	0	0
	Acadm	0.02	0			Acadl	0.05	0
	Acads	-0.01	0			Acadm	0.08	0
	Acadsb	0.05	0			Acads	0.05	0
	Acadvl	0.09	0			Acadsb	-0.09	0
	Acan	0.04	0			Acadvl	0.09	0
	Acap1	0.2	0			Acan	2.17	0
	Acap2	-0.03	0			Acap1	-0.08	0
	Acap3	0.2	0			Acap2	-0.12	0
	Acat1	0.1	0			Acap3	0.06	0
	Acat2	-0.17	0			Acat1	0.21	0
	Acat3	0.04	0			Acat2	0.04	0
	Acbd3	-0.07	0			Acat3	4.09	0
	Acbd4	-0.14	0			Acbd3	-0.01	0
	Acbd5	0.03	0			Acbd4	-0.25	0
	Acbd6	0	0			Acbd5	-0.03	0
	Acbd7	0.04	0			Acbd6	-0.07	0
	Accs	0.03	0			Acbd7	2.25	0
	Accsl					Accs	0.08	0
	Acd	-0.04	0			Accsl
	Ace	-0.05	0			Acd	-0.03	0
	Ace2	1.9	0			Ace	0.39	0
	Ace3					Ace2	-0.26	0
	Acer2	-0.46	0			Ace3
	Acer3	-0.01	0			Acer2	-1.35	0
	Ache	0.99	0			Acer3	0.09	0
	Acin1	-0.13	0			Ache	-1.64	0
	Ackr1	0.99	0			Acin1	0.15	0
	Ackr2	-2.89	0			Ackr1	-1.86	0
	Ackr3	-3.9	0			Ackr2	-2.93	0
	Ackr4	-1.03	0			Ackr3	-0.74	0
	Acly	-0.03	0			Ackr4	-0.72	0
	Acmsd	1.54	0			Acly	-0.13	0
	Acnat1					Acmsd	-4.29	0
	Acnat2					Acnat1
	Aco1	-0.16	0			Acnat2
	Aco2	0.02	0			Aco1	0.01	0
	Acod1	-0.39	0			Aco2	-0.05	0
	Acot1	0.03	0			Acod1	0.22	0
	Acot10	4.2	0			Acot1	0.28	0
	Acot11	0.02	0			Acot10	0	0
	Acot12					Acot11	0.24	0
	Acot13	0.12	0			Acot12
	Acot2	-0.1	0			Acot13	0.13	0
	Acot3					Acot2	-0.19	0
	Acot5	2.38	0			Acot3
	Acot6	1.27	0			Acot5	0	0
	Acot7	0.05	0			Acot6	1.43	0
	Acot8	0.03	0			Acot7	-0.08	0
	Acot9	0.15	0			Acot8	0.1	0
	Acox1	0.04	0			Acot9	0.11	0
	Acox2	-1.29	0			Acox1	-0.04	0
	Acox3	0.03	0			Acox2	-2.93	0
	Acoxl	2.38	0			Acox3	-0.13	0
	Acp1	0.05	0			Acoxl	0	0
	Acp2	0.04	0			Acp1	0.04	0
	Acp4					Acp2	-0.08	0
	Acp5	0.61	0			Acp4
	Acp6	-0.13	0			Acp5	-0.13	0
	Acp7					Acp6	-0.01	0
	Acpp	-0.34	0			Acp7
	Acr					Acpp	-0.12	0
	Acrbp	-0.36	0			Acr
	Acrv1					Acrbp	0.5	0
	Acsbg1	-0.73	0			Acrv1
	Acsbg2	-1.64	0			Acsbg1	-4.79	0
	Acsbg3	0.66	0			Acsbg2	-1.68	0
	Acsf2	-0.05	0			Acsbg3	0.02	0
	Acsf3	0.21	0			Acsf2	-0.35	0
	Acsl1	-0.21	0			Acsf3	-0.11	0
	Acsl3	0.13	0			Acsl1	-0.02	0
	Acsl4	-0.01	0			Acsl3	0.44	0
	Acsl5	0	0			Acsl4	-0.06	0
	Acsl6	1.01	0			Acsl5	-0.01	0
	Acsm1					Acsl6	-3.28	0
	Acsm2	0.04	0			Acsm1
	Acsm3	0.27	0			Acsm2	0	0
	Acsm4					Acsm3	-2.91	0
	Acsm5					Acsm4
	Acss1	-0.03	0			Acsm5
	Acss2	0	0			Acss1	-0.32	0
	Acss3					Acss2	-0.2	0
	Acta1	-2.72	0			Acss3
	Acta2	-0.17	0			Acta1	-0.37	0
	Actb	0.16	0			Acta2	-0.03	0
	Actbl2	-0.82	0			Actb	0.11	0
	Actc1	0.83	0			Actbl2	0.24	0
	Acte1					Actc1	0.36	0
	Actg1	-0.1	0			Acte1
	Actg2	2.31	0			Actg1	0.1	0
	Actl10	0.04	0			Actg2	3.14	0
	Actl11					Actl10	1.46	0
	Actl6a	0.07	0			Actl11
	Actl6b	-1.64	0			Actl6a	0.05	0
	Actl7a	1.63	0			Actl6b	-0.22	0
	Actl7b	0.04	0			Actl7a	2.69	0
	Actl9	0.04	0			Actl7b	3.48	0
	Actn1	0.06	0			Actl9	0	0
	Actn2	2.38	0			Actn1	-0.18	0
	Actn3	0.33	0			Actn2	0	0
	Actn4	0.02	0			Actn3	0.11	0
	Actr10	0.13	0			Actn4	-0.14	0
	Actr1a	0.09	0			Actr10	0.06	0
	Actr1b	0.04	0			Actr1a	0.06	0
	Actr2	0.01	0			Actr1b	-0.05	0
	Actr3	0.11	0			Actr2	-0.02	0
	Actr3b	1.31	0			Actr3	-0.02	0
	Actr5	-0.09	0			Actr3b	-1.79	0
	Actr6	0.22	0			Actr5	0.02	0
	Actr8	0.03	0			Actr6	-0.18	0
	Actrt1					Actr8	0.11	0
	Actrt2					Actrt1
	Actrt3					Actrt2
	Acvr1	-0.46	0			Actrt3
	Acvr1b	0.25	0			Acvr1	-0.03	0
	Acvr2a	-0.32	0			Acvr1b	0.05	0
	Acvr2b	0.72	0			Acvr2a	-0.37	0
	Acvrl1	0.32	0			Acvr2b	0.53	0
	Acy1	-0.78	0			Acvrl1	-0.02	0
	Acy3	-0.88	0			Acy1	-0.65	0
	Acyp1	0.36	0			Acy3	-0.78	0
	Acyp2	0.39	0			Acyp1	0.15	0
	Ada	0.4	0			Acyp2	-0.59	0
	Adad1					Ada	0.36	0
	Adad2					Adad1
	Adal	-0.6	0			Adad2
	Adam10	-0.15	0			Adal	-0.03	0
	Adam11	-0.29	0			Adam10	-0.17	0
	Adam12	0.13	0			Adam11	-1.25	0
	Adam15	-0.07	0			Adam12	-0.42	0
	Adam17	-0.11	0			Adam15	-0.07	0
	Adam18					Adam17	-0.02	0
	Adam19	-0.01	0			Adam18
	Adam1a	-0.24	0			Adam19	-0.01	0
	Adam1b	0.04	0			Adam1a	0.92	0
	Adam2	1.2	0			Adam1b	0	0
	Adam20					Adam2	-1.68	0
	Adam21	-1.64	0			Adam20
	Adam22	1.12	0			Adam21	-1.68	0
	Adam23					Adam22	0.61	0
	Adam24					Adam23
	Adam25					Adam24
	Adam26a					Adam25
	Adam26b					Adam26a
	Adam28	0.04	0			Adam26b
	Adam29					Adam28	1.46	0
	Adam3	1.1	0			Adam29
	Adam32	0.04	0			Adam3	-0.07	0
	Adam33	4.75	0			Adam32	1.46	0
	Adam34					Adam33	0	0
	Adam34l					Adam34
	Adam39					Adam34l
	Adam4	1.82	0			Adam39
	Adam5	2.38	0			Adam4	2.18	0
	Adam6a					Adam5	0	0
	Adam6b					Adam6a
	Adam7					Adam6b
	Adam8	-0.1	0			Adam7
	Adam9	0.2	0			Adam8	0.19	0
	Adamdec1	1.31	0			Adam9	0.26	0
	Adamts1	-1.21	0			Adamdec1	0.34	0
	Adamts10	0.08	0			Adamts1	-3.59	0
	Adamts12					Adamts10	-0.06	0
	Adamts14	-0.56	0			Adamts12
[truncated: 23,681 more rows]
