# Supplementary material for: Non-invasive mapping of systemic neutrophil dynamics upon cardiovascular injury
Source: Nat Cardiovasc Res. 2023 Feb 6;2(2):126–43. doi: 10.1038/s44161-022-00210-w (PMC11357992; doi:10.1038/s44161-022-00210-w)
Supplement: Supplementary file 17 — Statistical source data. [file 44161_2022_210_MOESM17_ESM.xlsx]

## Sheet: Tabelle1
A)	raw data
	Neutrophils	ConPFCs	0	5	10	20	40	80		hNPPFCs	0	5	10	20	40	80
		#1	105	214	231	288	227	344		#1	84.1	900	1087	1863	4060	8873
		#2	70.1	197	167	277	244	287		#2	69.4	695	848	1358	3454	9192
		#3	91.5	319	277	275	386	374		#3	87.5	1208	1281	2508	4671	10800
		#4	86.1	121	173	165	231	364		#4	76.7	526	473	1597	2906	4865
		#5	78.7	248	260	246	296	391		#5	84.9	386	475	674	1130	3439
	monocytes	ConPFCs	0	5	10	20	40	80		hNPPFCs	0	5	10	20	40	80
		#1	33.4	275	303	311	273	448		#1	29.5	117	140	181	249	1606
		#2	32	270	237	356	244	316		#2	33	212	140	146	266	389
		#3	42.3	538	471	377	434	454		#3	34.5	325	333	428	350	376
	lymphocytes	ConPFCs	0	5	10	20	40	80		hNPPFCs	0	5	10	20	40	80
		#1	11.9	73.4	116	130	127	140		#1	12.4	49	79.2	71.4	72.9	107
		#2	10.2	115	59.3	112	68	82.6		#2	11.9	144	192	72.8	119	108
		#3	14.1	114	95.4	78.3	106	101		#3	12.4	164	182	133	231	105
	p values
			Neutrophils ConPFCs 40	Neutrophils ConPFCs 80
		Neutrophil mNPPFCs 40	0.0015
		Neutrophil mNPPFCs 80		0
B)	raw data
	healthy	0	10	20	30		healthy	0	10	20	30
	#1	123	1694	2492	2192		#1	112	2692	3818	4263
	#2	105	1616	2426	3028		#2	164	2046	3580	3806
	#3	108	988	2066	2512		#3	136	2824	2340	2342
	#4	92	2740	3252	2986		#4	127	2261	2419	2945
C)	raw data
	healthy	0	5	10	20	40	80		STEMI	0	5	10	20	40	80
	#1	72.5	246	393	437	514	1023		#1	47.3	331	207	315	382	715
	#2	76	272	343	340	298	314		#2	72.5	236	367	355	326	539
	#3	65.5	168	201	319	335	665		#3	73.5	172	220	217	287	335
	#4	61.7	200	139	188	320	293		#4	65.7	182	266	252	403	395
	#5	68.2	187	209	210	266	244
